# Supplementary material for: Prediction of metabolic subphenotypes of type 2 diabetes via continuous glucose monitoring and machine learning
Source: Nat Biomed Eng. 2024 Dec 23;9(8):1222–39. doi: 10.1038/s41551-024-01311-6 (PMC12183321; doi:10.1038/s41551-024-01311-6)
Supplement: Supplementary file 2 — Participant demographics. [file 41551_2024_1311_MOESM2_ESM.xlsx]

## Sheet: Table S1
Table S1: Participants’ Demographics
SubjectID	ExperimentType	Age	BMI	Sex	Ethnicity	T2D_History	OGTT_2h	HbA1c	FPG
S01	venous_without_matching_cgm_and_without_planned_athome_cgm	58.3	23	M	Caucasian	1	154	5.22	97
S02	venous_without_matching_cgm_and_without_planned_athome_cgm	59.1	26.7	M	Caucasian	0	158	5.72	93
S05	venous_without_matching_cgm_and_without_planned_athome_cgm	50.7	27	F	Asian	0	148	5.96	110
S06	venous_without_matching_cgm_and_without_planned_athome_cgm	52.5	23.6	M	Asian	0	116	5.6	99
S07	venous_without_matching_cgm_and_without_planned_athome_cgm	37	26.3	F	Caucasian	0	82	5.167	87
S09	venous_without_matching_cgm_and_without_planned_athome_cgm	59	21.3	F	Caucasian	0	119	5.375	80
S11	venous_without_matching_cgm_and_without_planned_athome_cgm	50.6	25.4	M	Caucasian	0	78	4.767	85
S13	venous_without_matching_cgm_and_without_planned_athome_cgm	67.8	29.4	F	Caucasian	0	116	5.6	98
S14	venous_without_matching_cgm_and_without_planned_athome_cgm	32.1	18.6	F	Caucasian	0	137	5.2	89
S15	venous_without_matching_cgm_and_without_planned_athome_cgm	62.6	28.9	F	Asian	1	108	5.45	90
S19	venous_without_matching_cgm_and_without_planned_athome_cgm	59.5	20.8	F	Caucasian	1	107	5.9	96
S21	venous_without_matching_cgm_and_without_planned_athome_cgm	57.4	25.6	M	Asian	0	147	5.7	96
S23	venous_without_matching_cgm_and_without_planned_athome_cgm	49.8	25.6	M	Caucasian	1	100	5.567	94
S26	venous_without_matching_cgm_and_without_planned_athome_cgm	59	27.6	M	Caucasian	1	179	6.1	130
S27	venous_without_matching_cgm_and_without_planned_athome_cgm	55.6	24.8	F	Caucasian	1	109	5.233	78
S28	venous_without_matching_cgm_and_without_planned_athome_cgm	67.5	28.1	M	Asian	1	180	6.775	128
S31	venous_without_matching_cgm_and_without_planned_athome_cgm	69.1	31.2	F	Asian	1	122	6.075	98
S32	venous_without_matching_cgm_and_without_planned_athome_cgm	56.2	25.9	M	Asian	1	162	5.967	106
S35	venous_without_matching_cgm_and_without_planned_athome_cgm	55.9	31.1	F	Caucasian	0	169	5.725	94
S36	venous_without_matching_cgm_and_without_planned_athome_cgm	69.2	26.6	M	Caucasian	0	135	5.775	108
S38	venous_without_matching_cgm_and_without_planned_athome_cgm	55	34	F	Caucasian	0	207	5.85	109
S41	venous_without_matching_cgm_and_without_planned_athome_cgm	65.8	30.9	F	Hispanic	0	186	6	108
S42	venous_without_matching_cgm_and_without_planned_athome_cgm	64.9	26.6	M	Asian	0	110	5.95	94
S44	venous_without_matching_cgm_and_without_planned_athome_cgm	66.7	30.9	F	Caucasian	1	176	5.9	98
S45	venous_without_matching_cgm_and_without_planned_athome_cgm	52.1	28.7	F	Caucasian	0	78	5.6	98
S47	venous_without_matching_cgm_and_without_planned_athome_cgm	49.8	22.7	F	Caucasian	1	147	5.7	103
S49	venous_without_matching_cgm_and_without_planned_athome_cgm	53.1	31	F	Caucasian	0	90	5	88
S50	venous_without_matching_cgm_and_without_planned_athome_cgm	57.5	27.9	F	Caucasian	1	137	5.65	96
S55	venous_without_matching_cgm_and_without_planned_athome_cgm	58.4	18.6	F	Caucasian	1	105	5.6	71
S57	venous_without_matching_cgm_and_without_planned_athome_cgm	49.6	23.3	M	Caucasian	0	108	5.3	90
S58	venous_without_matching_cgm_and_without_planned_athome_cgm	64.1	36.2	F	Caucasian	1	136	5.6	110
S59	venous_without_matching_cgm_and_without_planned_athome_cgm	65	21	M	Caucasian	0	80	5.6	107
S100	venous_with_matching_cgm_and_with_planned_athome_cgm	56	24.6	M	Caucasian	1	113	5.9	89
S101	venous_with_matching_cgm_and_with_planned_athome_cgm	54	30	F	Asian	0	137	5.6	98
S103	venous_with_matching_cgm_and_with_planned_athome_cgm	59	34.5	F	Caucasian	0	191	5.5	117
S104	venous_with_matching_cgm_and_with_planned_athome_cgm	56	31.6	M	Caucasian	0	106	5.5	95
S106	venous_with_matching_cgm_and_with_planned_athome_cgm	58	30.6	F	Caucasian	0	126	5.3	99
S107	venous_with_matching_cgm_and_with_planned_athome_cgm	56	25.8	M	Asian	0	115	5.7	101
S117	venous_with_matching_cgm_and_with_planned_athome_cgm	43	23.8	M	Asian	NA	273	6.1	104
S118	venous_with_matching_cgm_and_with_planned_athome_cgm	53	28.2	M	Asian	NA	167	6.6	115
S121	venous_with_matching_cgm_and_with_planned_athome_cgm	54	19.4	F	Asian	0	87	5.8	90
S122	venous_with_matching_cgm_and_with_planned_athome_cgm	56	27.1	M	Caucasian	0	237	6.9	141
S19	venous_with_matching_cgm_and_with_planned_athome_cgm	62	21.5	F	Caucasian	0	161	5.7	106
S22	venous_with_matching_cgm_and_with_planned_athome_cgm	43	32.5	M	Asian	0	130	6	99
S27	venous_with_matching_cgm_and_with_planned_athome_cgm	58	24.8	F	Caucasian	0	109	5.1	82
S28	venous_with_matching_cgm_and_with_planned_athome_cgm	70	28.3	M	Hispanic	1	295	7	126
S32	venous_with_matching_cgm_and_with_planned_athome_cgm	58	22.3	M	Asian	1	165	5.9	100
S59	venous_with_matching_cgm_and_with_planned_athome_cgm	67	21.4	M	Caucasian	0	104	5.5	107
S74	venous_with_matching_cgm_and_with_planned_athome_cgm	60	17.2	F	Caucasian	1	134	5.7	90
S76	venous_with_matching_cgm_and_with_planned_athome_cgm	38	26.3	F	Caucasian	0	142	5.1	89
S77	venous_with_matching_cgm_and_with_planned_athome_cgm	56	22.2	M	Caucasian	0	173	5.2	81
S79	venous_with_matching_cgm_and_with_planned_athome_cgm	67	20.9	F	Caucasian	NA	89	5.3	86
S80	venous_with_matching_cgm_and_with_planned_athome_cgm	74	22.3	M	Caucasian	1	230	5.9	114
S83	venous_with_matching_cgm_and_with_planned_athome_cgm	34	22.7	M	Caucasian	0	75	5.3	88
S85	venous_with_matching_cgm_and_with_planned_athome_cgm	51	22.5	F	Caucasian	0	71	5.1	83
S87	venous_with_matching_cgm_and_with_planned_athome_cgm	65	24.9	F	Caucasian	0	115	5.6	92
S88	venous_with_matching_cgm_and_with_planned_athome_cgm	64	20	F	Caucasian	0	123	5.5	83
S89	venous_with_matching_cgm_and_with_planned_athome_cgm	33.2	36	F	Asian	NA	100	5.4	95
S90	venous_with_matching_cgm_and_with_planned_athome_cgm	38	30.2	F	Caucasian	0	78	4.6	81
S93	venous_with_matching_cgm_and_with_planned_athome_cgm	59	27.7	M	Caucasian	0	116	5.6	91
S95	venous_with_matching_cgm_and_with_planned_athome_cgm	50	19.6	F	Caucasian	0	159	5.7	112
