# Supplementary material for: Prediction of metabolic subphenotypes of type 2 diabetes via continuous glucose monitoring and machine learning
Source: Nat Biomed Eng. 2024 Dec 23;9(8):1222–39. doi: 10.1038/s41551-024-01311-6 (PMC12183321; doi:10.1038/s41551-024-01311-6)
Supplement: Supplementary file 3 — Calculated metabolic indicators for the initial cohort participants. [file 41551_2024_1311_MOESM3_ESM.xlsx]

## Sheet: Table S2
Table S2: Initial Cohort Participants’ Calculated Metabolic Indicators
SubjectID	SSPG	DI	IE	Hepatic_IR_Index	HOMA_B	HOMA_IR	HOMA_S	Matsuda_Index
S01	194	2.109	64.92	4.268	64.84	2.24	0.45	51.04
S02	166	1.049	56.771	4.743	96.14	2.9	0.34	43.77
S05	239	1.013	45.996	4.755	152.63	4.47	0.22	34.76
S06	63	3.215	54.416	4.178	97.09	2.47	0.4	70.22
S07	60	2.585	61.174	4.314	116.55	1.76	0.57	108.42
S09	61	2.998	76.796	4.088	64.66	0.92	1.09	147.54
S11	58	1.331	74.806	4.019	118.07	0.94	1.06	204.49
S13	247	0.837	61.478	4.439	106.74	2.23	0.45	71.98
S14	54	0.735	27.01	3.62	83.33	1.32	0.76	178.99
S15	103	1.483	78.597	4.495	122.22	1.93	0.52	92.77
S19	40	1.933	69.219	3.576	42.27	0.99	1.01	219.31
S21	233	0.722	45.294	4.556	142.08	3.08	0.32	49.17
S23	168	0.527	60.673	4.183	163.86	1.31	0.76	142.9
S26	130	0.442	27.049	4.017	23.2	0.77	1.3	237.3
S27	57	1.492	60.331	3.918	189.29	0.96	1.04	208.91
S28	129	0.672	31.182	4.275	62.17	2.28	0.44	81.12
S31	232	1.552	37.929	4.889	195.83	3.1	0.32	41.6
S32	152	1.347	23.283	4.637	83.15	3.04	0.33	45.63
S35	173	1.073	59.474	4.402	56.94	0.9	1.11	140.56
S36	141	0.753	40.127	4.394	74.07	1.68	0.6	84.16
S38	276	0.737	39.264	4.853	87.69	4.43	0.23	35.65
S41	264	0.9	38.352	4.692	60.45	2.76	0.36	41.81
S42	86	2.09	4.802	4.263	85.33	1.42	0.7	102.83
S44	254	0.905	45.372	4.98	267.44	5.34	0.19	29.96
S45	60	4.478	56.168	4.496	146.15	2.56	0.39	79.71
S47	122	2.003	53.924	4.048	100	2.09	0.48	68.12
S49	107	2.574	65.178	4.801	134.39	3.04	0.33	52.85
S50	75	2.004	27.052	4.547	84.17	3.27	0.31	51.2
S55	47	3.273	56.896	3.686	260	1.16	0.86	166.47
S57	51	2.882	69.071	4.003	115.38	2.02	0.5	85.43
S58	191	0.984	52.843	5.034	144.8	4.83	0.21	33.13
S59	57	1.87	68.659	3.932	81.11	2.22	0.45	94.5
