# Supplementary material for: Prediction of metabolic subphenotypes of type 2 diabetes via continuous glucose monitoring and machine learning
Source: Nat Biomed Eng. 2024 Dec 23;9(8):1222–39. doi: 10.1038/s41551-024-01311-6 (PMC12183321; doi:10.1038/s41551-024-01311-6)
Supplement: Supplementary file 4 — Deviance score (Z-score) and identification of dominant/co-dominant metabolic subphenotypes. [file 41551_2024_1311_MOESM4_ESM.xlsx]

## Sheet: Table S3
Table S3: Deviance score (Z-score) and identification of dominant/Co-dominant metabolic subphenotypes
	MuscleIR Deviance	BetaCell Deviance	Incretin Deviance	HepaticIR Deviance	Classification	Dominant/Co-dominant Subphenotypes
S28	-0.0660898	0.994703	1.12772	-0.183189	Co-dominant	Beta + Incretin
S26	-0.053035	1.23	1.36215	-0.835809	Co-dominant	Beta + Incretin
S31	1.27855	0.0928812	0.745062	1.38223	Co-dominant	Muscle + Hepatic
S41	1.6963	0.761424	0.721102	0.878119	Dominant	MuscleIR
S32	0.23417	0.303489	1.57576	0.736242	Dominant	Incretin
S05	1.36994	0.645033	0.28754	1.04006	Co-dominant	Muscle + Hepatic
S42	-0.627445	-0.458857	2.62397	-0.212543	Dominant	Incretin
S19	-1.22796	-0.297666	-1.0296	-1.96532	Dominant	Beta
S44	1.56576	0.755988	0.322956	1.6136	Co-dominant	Muscle + Hepatic
S38	1.85296	0.928228	0.669384	1.28709	Dominant	MuscleIR
S36	0.0905675	0.912134	0.620439	0.120173	Co-dominant	Beta + Incretin
S35	0.50832	0.583857	-0.476871	0.140123	Non
S02	0.416937	0.608794	-0.323609	1.00873	Co-dominant	Beta + Hepatic
S21	1.29161	0.94389	0.327342	0.531963	Co-dominant	Muscle + Beta
S47	-0.157473	-0.369143	-0.162086	-0.765177	Non
S50	-0.771048	-0.370303	1.36197	0.507556	Dominant	Incretin
S06	-0.927705	-1.61188	-0.19003	-0.432503	Co-dominant	Incretin + Hepatic
S13	1.47437	0.825549	-0.590569	0.237127	Dominant	MuscleIR
S45	-0.966869	-2.90527	-0.289358	0.380375	Dominant	HepaticIR
S55	-1.13658	-1.67071	-0.330689	-1.68289	Dominant	Incretin
S58	0.743306	0.67461	-0.100789	1.74931	Dominant	HepaticIR
S59	-1.00603	-0.232703	-0.997843	-1.05549	Dominant	Beta
S23	0.443046	1.14362	-0.544907	-0.415643	Dominant	Beta
S15	-0.405514	0.164132	-1.5615	0.376613	Co-dominant	Beta + Hepatic
S09	-0.953815	-1.38853	-1.45931	-0.660024	Co-dominant	Muscle + Hepatic
S57	-1.08436	-1.27048	-1.02119	-0.873673	Non
S27	-1.00603	0.154313	-0.52552	-1.09379	Dominant	Beta
S01	0.782471	-0.477405	-0.785784	-0.198985	Dominant	MuscleIR
S14	-1.0452	0.930517	1.36439	-1.85497	Co-dominant	Beta + Incretin
S07	-0.966869	-0.965741	-0.57331	-0.0805699	Co-dominant	Incretin + HepaticIR
S49	-0.353295	-0.954295	-0.800373	1.15412	Dominant	HepaticIR
S11	-0.992979	0.319828	-1.34645	-0.832851	Dominant	Beta
