# Supplementary material for: Prediction of metabolic subphenotypes of type 2 diabetes via continuous glucose monitoring and machine learning
Source: Nat Biomed Eng. 2024 Dec 23;9(8):1222–39. doi: 10.1038/s41551-024-01311-6 (PMC12183321; doi:10.1038/s41551-024-01311-6)
Supplement: Supplementary file 5 — T2D standardized polygenic risk score (PRS) for the initial cohort. [file 41551_2024_1311_MOESM5_ESM.xlsx]

## Sheet: Table S4
Table S4: T2D Standardized Polygenic Risk Score (PRS)
SubjectID	T2D_PRS
S01	0.84
S02	0.76
S05	0.72
S06	0.71
S07	0.9
S09	0.59
S11	0.31
S13	0.21
S14	0.16
S15	0.38
S19	0.74
S21	0.89
S23	0.08
S26	0.91
S27	0.12
S28	0.99
S31	0.63
S32	0.82
S35	0.79
S36	0.56
S38	0.87
S41	0.44
S42	0.39
S44	0.61
S45	0.32
S47	0.55
S49	0.22
S50	0.78
S55	0.09
S57	0.16
S58	0.73
S59	0.86
