# Supplementary material for: Prediction of metabolic subphenotypes of type 2 diabetes via continuous glucose monitoring and machine learning
Source: Nat Biomed Eng. 2024 Dec 23;9(8):1222–39. doi: 10.1038/s41551-024-01311-6 (PMC12183321; doi:10.1038/s41551-024-01311-6)
Supplement: Supplementary file 6 — Glucose time-series measurements for all cohorts (CTRU and at-home). [file 41551_2024_1311_MOESM6_ESM.xlsx]

## Sheet: Table S5
Table S5: Glucose Timeseries Measurements for All Cohorts (CTRU and at-Home)
SubjectID	Timepoint	ExperimentType	SampleLocation_ExtractionMethod	Glucose
S01	-10	venous_without_matching_cgm_and_without_planned_athome_cgm	CTRU_Venous	110
S01	0	venous_without_matching_cgm_and_without_planned_athome_cgm	CTRU_Venous	109
S01	10	venous_without_matching_cgm_and_without_planned_athome_cgm	CTRU_Venous	122
S01	15	venous_without_matching_cgm_and_without_planned_athome_cgm	CTRU_Venous	163
S01	20	venous_without_matching_cgm_and_without_planned_athome_cgm	CTRU_Venous	155
S01	30	venous_without_matching_cgm_and_without_planned_athome_cgm	CTRU_Venous	220
S01	40	venous_without_matching_cgm_and_without_planned_athome_cgm	CTRU_Venous	231
S01	50	venous_without_matching_cgm_and_without_planned_athome_cgm	CTRU_Venous	229
S01	60	venous_without_matching_cgm_and_without_planned_athome_cgm	CTRU_Venous	235
S01	75	venous_without_matching_cgm_and_without_planned_athome_cgm	CTRU_Venous	203
S01	90	venous_without_matching_cgm_and_without_planned_athome_cgm	CTRU_Venous	188
S01	105	venous_without_matching_cgm_and_without_planned_athome_cgm	CTRU_Venous	161
S01	120	venous_without_matching_cgm_and_without_planned_athome_cgm	CTRU_Venous	154
S01	135	venous_without_matching_cgm_and_without_planned_athome_cgm	CTRU_Venous	147
S01	150	venous_without_matching_cgm_and_without_planned_athome_cgm	CTRU_Venous	104
S01	180	venous_without_matching_cgm_and_without_planned_athome_cgm	CTRU_Venous	54
S02	-10	venous_without_matching_cgm_and_without_planned_athome_cgm	CTRU_Venous	105
S02	0	venous_without_matching_cgm_and_without_planned_athome_cgm	CTRU_Venous	105
S02	10	venous_without_matching_cgm_and_without_planned_athome_cgm	CTRU_Venous	89
S02	15	venous_without_matching_cgm_and_without_planned_athome_cgm	CTRU_Venous	131
S02	20	venous_without_matching_cgm_and_without_planned_athome_cgm	CTRU_Venous	138
S02	30	venous_without_matching_cgm_and_without_planned_athome_cgm	CTRU_Venous	176
S02	40	venous_without_matching_cgm_and_without_planned_athome_cgm	CTRU_Venous	175
S02	50	venous_without_matching_cgm_and_without_planned_athome_cgm	CTRU_Venous	182
S02	60	venous_without_matching_cgm_and_without_planned_athome_cgm	CTRU_Venous	205
S02	75	venous_without_matching_cgm_and_without_planned_athome_cgm	CTRU_Venous	184
S02	90	venous_without_matching_cgm_and_without_planned_athome_cgm	CTRU_Venous	181
S02	105	venous_without_matching_cgm_and_without_planned_athome_cgm	CTRU_Venous	172
S02	120	venous_without_matching_cgm_and_without_planned_athome_cgm	CTRU_Venous	158
S02	135	venous_without_matching_cgm_and_without_planned_athome_cgm	CTRU_Venous	149
S02	150	venous_without_matching_cgm_and_without_planned_athome_cgm	CTRU_Venous	109
S02	180	venous_without_matching_cgm_and_without_planned_athome_cgm	CTRU_Venous	65
S05	-10	venous_without_matching_cgm_and_without_planned_athome_cgm	CTRU_Venous	105
S05	0	venous_without_matching_cgm_and_without_planned_athome_cgm	CTRU_Venous	104
S05	10	venous_without_matching_cgm_and_without_planned_athome_cgm	CTRU_Venous	124
S05	15	venous_without_matching_cgm_and_without_planned_athome_cgm	CTRU_Venous	158
S05	20	venous_without_matching_cgm_and_without_planned_athome_cgm	CTRU_Venous	160
S05	30	venous_without_matching_cgm_and_without_planned_athome_cgm	CTRU_Venous	166
S05	40	venous_without_matching_cgm_and_without_planned_athome_cgm	CTRU_Venous	161
S05	50	venous_without_matching_cgm_and_without_planned_athome_cgm	CTRU_Venous	167
S05	60	venous_without_matching_cgm_and_without_planned_athome_cgm	CTRU_Venous	199
S05	75	venous_without_matching_cgm_and_without_planned_athome_cgm	CTRU_Venous	221
S05	90	venous_without_matching_cgm_and_without_planned_athome_cgm	CTRU_Venous	183
S05	105	venous_without_matching_cgm_and_without_planned_athome_cgm	CTRU_Venous	135
S05	120	venous_without_matching_cgm_and_without_planned_athome_cgm	CTRU_Venous	148
S05	135	venous_without_matching_cgm_and_without_planned_athome_cgm	CTRU_Venous	158
S05	150	venous_without_matching_cgm_and_without_planned_athome_cgm	CTRU_Venous	153
S05	180	venous_without_matching_cgm_and_without_planned_athome_cgm	CTRU_Venous	116
S06	-10	venous_without_matching_cgm_and_without_planned_athome_cgm	CTRU_Venous	109
S06	0	venous_without_matching_cgm_and_without_planned_athome_cgm	CTRU_Venous	100
S06	10	venous_without_matching_cgm_and_without_planned_athome_cgm	CTRU_Venous	113
S06	15	venous_without_matching_cgm_and_without_planned_athome_cgm	CTRU_Venous	143
S06	20	venous_without_matching_cgm_and_without_planned_athome_cgm	CTRU_Venous	154
S06	30	venous_without_matching_cgm_and_without_planned_athome_cgm	CTRU_Venous	175
S06	40	venous_without_matching_cgm_and_without_planned_athome_cgm	CTRU_Venous	193
S06	50	venous_without_matching_cgm_and_without_planned_athome_cgm	CTRU_Venous	184
S06	60	venous_without_matching_cgm_and_without_planned_athome_cgm	CTRU_Venous	175
S06	75	venous_without_matching_cgm_and_without_planned_athome_cgm	CTRU_Venous	141
S06	90	venous_without_matching_cgm_and_without_planned_athome_cgm	CTRU_Venous	155
S06	105	venous_without_matching_cgm_and_without_planned_athome_cgm	CTRU_Venous	132
S06	120	venous_without_matching_cgm_and_without_planned_athome_cgm	CTRU_Venous	116
S06	135	venous_without_matching_cgm_and_without_planned_athome_cgm	CTRU_Venous	112
S07	-10	venous_without_matching_cgm_and_without_planned_athome_cgm	CTRU_Venous	86
S07	0	venous_without_matching_cgm_and_without_planned_athome_cgm	CTRU_Venous	88
S07	10	venous_without_matching_cgm_and_without_planned_athome_cgm	CTRU_Venous	95
S07	15	venous_without_matching_cgm_and_without_planned_athome_cgm	CTRU_Venous	97
S07	20	venous_without_matching_cgm_and_without_planned_athome_cgm	CTRU_Venous	121
S07	30	venous_without_matching_cgm_and_without_planned_athome_cgm	CTRU_Venous	150
S07	40	venous_without_matching_cgm_and_without_planned_athome_cgm	CTRU_Venous	145
S07	50	venous_without_matching_cgm_and_without_planned_athome_cgm	CTRU_Venous	105
S07	60	venous_without_matching_cgm_and_without_planned_athome_cgm	CTRU_Venous	101
S07	75	venous_without_matching_cgm_and_without_planned_athome_cgm	CTRU_Venous	87
S07	90	venous_without_matching_cgm_and_without_planned_athome_cgm	CTRU_Venous	113
S07	105	venous_without_matching_cgm_and_without_planned_athome_cgm	CTRU_Venous	101
S07	120	venous_without_matching_cgm_and_without_planned_athome_cgm	CTRU_Venous	82
S07	135	venous_without_matching_cgm_and_without_planned_athome_cgm	CTRU_Venous	97
S07	150	venous_without_matching_cgm_and_without_planned_athome_cgm	CTRU_Venous	103
S07	180	venous_without_matching_cgm_and_without_planned_athome_cgm	CTRU_Venous	93
S09	-10	venous_without_matching_cgm_and_without_planned_athome_cgm	CTRU_Venous	79
S09	0	venous_without_matching_cgm_and_without_planned_athome_cgm	CTRU_Venous	87
S09	10	venous_without_matching_cgm_and_without_planned_athome_cgm	CTRU_Venous	105
S09	15	venous_without_matching_cgm_and_without_planned_athome_cgm	CTRU_Venous	115
S09	20	venous_without_matching_cgm_and_without_planned_athome_cgm	CTRU_Venous	124
S09	30	venous_without_matching_cgm_and_without_planned_athome_cgm	CTRU_Venous	142
S09	40	venous_without_matching_cgm_and_without_planned_athome_cgm	CTRU_Venous	136
S09	50	venous_without_matching_cgm_and_without_planned_athome_cgm	CTRU_Venous	107
S09	60	venous_without_matching_cgm_and_without_planned_athome_cgm	CTRU_Venous	76
S09	75	venous_without_matching_cgm_and_without_planned_athome_cgm	CTRU_Venous	71
S09	90	venous_without_matching_cgm_and_without_planned_athome_cgm	CTRU_Venous	104
S09	105	venous_without_matching_cgm_and_without_planned_athome_cgm	CTRU_Venous	120
S09	120	venous_without_matching_cgm_and_without_planned_athome_cgm	CTRU_Venous	119
S09	135	venous_without_matching_cgm_and_without_planned_athome_cgm	CTRU_Venous	83
S09	150	venous_without_matching_cgm_and_without_planned_athome_cgm	CTRU_Venous	98
S09	180	venous_without_matching_cgm_and_without_planned_athome_cgm	CTRU_Venous	94
S11	-10	venous_without_matching_cgm_and_without_planned_athome_cgm	CTRU_Venous	74
S11	0	venous_without_matching_cgm_and_without_planned_athome_cgm	CTRU_Venous	78
S11	10	venous_without_matching_cgm_and_without_planned_athome_cgm	CTRU_Venous	80
S11	15	venous_without_matching_cgm_and_without_planned_athome_cgm	CTRU_Venous	83
S11	20	venous_without_matching_cgm_and_without_planned_athome_cgm	CTRU_Venous	92
S11	30	venous_without_matching_cgm_and_without_planned_athome_cgm	CTRU_Venous	101
S11	40	venous_without_matching_cgm_and_without_planned_athome_cgm	CTRU_Venous	109
S11	50	venous_without_matching_cgm_and_without_planned_athome_cgm	CTRU_Venous	95
S11	60	venous_without_matching_cgm_and_without_planned_athome_cgm	CTRU_Venous	96
S11	75	venous_without_matching_cgm_and_without_planned_athome_cgm	CTRU_Venous	91
S11	90	venous_without_matching_cgm_and_without_planned_athome_cgm	CTRU_Venous	83
S11	105	venous_without_matching_cgm_and_without_planned_athome_cgm	CTRU_Venous	79
S11	120	venous_without_matching_cgm_and_without_planned_athome_cgm	CTRU_Venous	78
S11	135	venous_without_matching_cgm_and_without_planned_athome_cgm	CTRU_Venous	69
S11	150	venous_without_matching_cgm_and_without_planned_athome_cgm	CTRU_Venous	53
S11	180	venous_without_matching_cgm_and_without_planned_athome_cgm	CTRU_Venous	46
S13	-10	venous_without_matching_cgm_and_without_planned_athome_cgm	CTRU_Venous	97
S13	0	venous_without_matching_cgm_and_without_planned_athome_cgm	CTRU_Venous	95
S13	10	venous_without_matching_cgm_and_without_planned_athome_cgm	CTRU_Venous	98
S13	15	venous_without_matching_cgm_and_without_planned_athome_cgm	CTRU_Venous	118
S13	20	venous_without_matching_cgm_and_without_planned_athome_cgm	CTRU_Venous	127
S13	30	venous_without_matching_cgm_and_without_planned_athome_cgm	CTRU_Venous	164
S13	40	venous_without_matching_cgm_and_without_planned_athome_cgm	CTRU_Venous	158
S13	50	venous_without_matching_cgm_and_without_planned_athome_cgm	CTRU_Venous	170
S13	60	venous_without_matching_cgm_and_without_planned_athome_cgm	CTRU_Venous	167
S13	75	venous_without_matching_cgm_and_without_planned_athome_cgm	CTRU_Venous	139
S13	90	venous_without_matching_cgm_and_without_planned_athome_cgm	CTRU_Venous	130
S13	105	venous_without_matching_cgm_and_without_planned_athome_cgm	CTRU_Venous	120
S13	120	venous_without_matching_cgm_and_without_planned_athome_cgm	CTRU_Venous	116
S13	135	venous_without_matching_cgm_and_without_planned_athome_cgm	CTRU_Venous	121
S13	150	venous_without_matching_cgm_and_without_planned_athome_cgm	CTRU_Venous	107
S13	180	venous_without_matching_cgm_and_without_planned_athome_cgm	CTRU_Venous	79
S14	-10	venous_without_matching_cgm_and_without_planned_athome_cgm	CTRU_Venous	92
S14	0	venous_without_matching_cgm_and_without_planned_athome_cgm	CTRU_Venous	89
S14	10	venous_without_matching_cgm_and_without_planned_athome_cgm	CTRU_Venous	88
S14	15	venous_without_matching_cgm_and_without_planned_athome_cgm	CTRU_Venous	89
S14	20	venous_without_matching_cgm_and_without_planned_athome_cgm	CTRU_Venous	88
S14	30	venous_without_matching_cgm_and_without_planned_athome_cgm	CTRU_Venous	103
S14	40	venous_without_matching_cgm_and_without_planned_athome_cgm	CTRU_Venous	121
S14	50	venous_without_matching_cgm_and_without_planned_athome_cgm	CTRU_Venous	147
S14	60	venous_without_matching_cgm_and_without_planned_athome_cgm	CTRU_Venous	134
S14	75	venous_without_matching_cgm_and_without_planned_athome_cgm	CTRU_Venous	132
S14	90	venous_without_matching_cgm_and_without_planned_athome_cgm	CTRU_Venous	139
S14	105	venous_without_matching_cgm_and_without_planned_athome_cgm	CTRU_Venous	140
S14	120	venous_without_matching_cgm_and_without_planned_athome_cgm	CTRU_Venous	137
S14	135	venous_without_matching_cgm_and_without_planned_athome_cgm	CTRU_Venous	138
S14	150	venous_without_matching_cgm_and_without_planned_athome_cgm	CTRU_Venous	146
S14	180	venous_without_matching_cgm_and_without_planned_athome_cgm	CTRU_Venous	123
S15	-10	venous_without_matching_cgm_and_without_planned_athome_cgm	CTRU_Venous	87
S15	0	venous_without_matching_cgm_and_without_planned_athome_cgm	CTRU_Venous	89
S15	10	venous_without_matching_cgm_and_without_planned_athome_cgm	CTRU_Venous	102
S15	15	venous_without_matching_cgm_and_without_planned_athome_cgm	CTRU_Venous	106
S15	20	venous_without_matching_cgm_and_without_planned_athome_cgm	CTRU_Venous	121
S15	30	venous_without_matching_cgm_and_without_planned_athome_cgm	CTRU_Venous	116
S15	40	venous_without_matching_cgm_and_without_planned_athome_cgm	CTRU_Venous	109
S15	50	venous_without_matching_cgm_and_without_planned_athome_cgm	CTRU_Venous	118
S15	60	venous_without_matching_cgm_and_without_planned_athome_cgm	CTRU_Venous	111
S15	75	venous_without_matching_cgm_and_without_planned_athome_cgm	CTRU_Venous	101
S15	90	venous_without_matching_cgm_and_without_planned_athome_cgm	CTRU_Venous	108
S15	105	venous_without_matching_cgm_and_without_planned_athome_cgm	CTRU_Venous	109
S15	120	venous_without_matching_cgm_and_without_planned_athome_cgm	CTRU_Venous	108
S15	135	venous_without_matching_cgm_and_without_planned_athome_cgm	CTRU_Venous	77
S15	150	venous_without_matching_cgm_and_without_planned_athome_cgm	CTRU_Venous	94
S15	180	venous_without_matching_cgm_and_without_planned_athome_cgm	CTRU_Venous	54
S19	-10	venous_without_matching_cgm_and_without_planned_athome_cgm	CTRU_Venous	102
S19	0	venous_without_matching_cgm_and_without_planned_athome_cgm	CTRU_Venous	98
S19	10	venous_without_matching_cgm_and_without_planned_athome_cgm	CTRU_Venous	118
S19	15	venous_without_matching_cgm_and_without_planned_athome_cgm	CTRU_Venous	124
S19	20	venous_without_matching_cgm_and_without_planned_athome_cgm	CTRU_Venous	135
S19	30	venous_without_matching_cgm_and_without_planned_athome_cgm	CTRU_Venous	153
S19	40	venous_without_matching_cgm_and_without_planned_athome_cgm	CTRU_Venous	150
S19	50	venous_without_matching_cgm_and_without_planned_athome_cgm	CTRU_Venous	134
S19	60	venous_without_matching_cgm_and_without_planned_athome_cgm	CTRU_Venous	128
S19	75	venous_without_matching_cgm_and_without_planned_athome_cgm	CTRU_Venous	131
S19	90	venous_without_matching_cgm_and_without_planned_athome_cgm	CTRU_Venous	101
S19	105	venous_without_matching_cgm_and_without_planned_athome_cgm	CTRU_Venous	107
S19	120	venous_without_matching_cgm_and_without_planned_athome_cgm	CTRU_Venous	107
S19	135	venous_without_matching_cgm_and_without_planned_athome_cgm	CTRU_Venous	96
S19	150	venous_without_matching_cgm_and_without_planned_athome_cgm	CTRU_Venous	101
S19	180	venous_without_matching_cgm_and_without_planned_athome_cgm	CTRU_Venous	79
S21	-10	venous_without_matching_cgm_and_without_planned_athome_cgm	CTRU_Venous	98
S21	0	venous_without_matching_cgm_and_without_planned_athome_cgm	CTRU_Venous	96
S21	10	venous_without_matching_cgm_and_without_planned_athome_cgm	CTRU_Venous	106
S21	15	venous_without_matching_cgm_and_without_planned_athome_cgm	CTRU_Venous	109
S21	20	venous_without_matching_cgm_and_without_planned_athome_cgm	CTRU_Venous	108
S21	30	venous_without_matching_cgm_and_without_planned_athome_cgm	CTRU_Venous	121
S21	40	venous_without_matching_cgm_and_without_planned_athome_cgm	CTRU_Venous	140
S21	60	venous_without_matching_cgm_and_without_planned_athome_cgm	CTRU_Venous	154
S21	75	venous_without_matching_cgm_and_without_planned_athome_cgm	CTRU_Venous	161
S21	90	venous_without_matching_cgm_and_without_planned_athome_cgm	CTRU_Venous	151
S21	105	venous_without_matching_cgm_and_without_planned_athome_cgm	CTRU_Venous	141
S21	120	venous_without_matching_cgm_and_without_planned_athome_cgm	CTRU_Venous	147
S21	135	venous_without_matching_cgm_and_without_planned_athome_cgm	CTRU_Venous	113
S21	150	venous_without_matching_cgm_and_without_planned_athome_cgm	CTRU_Venous	116
S21	180	venous_without_matching_cgm_and_without_planned_athome_cgm	CTRU_Venous	87
S23	-10	venous_without_matching_cgm_and_without_planned_athome_cgm	CTRU_Venous	77
S23	0	venous_without_matching_cgm_and_without_planned_athome_cgm	CTRU_Venous	78
S23	10	venous_without_matching_cgm_and_without_planned_athome_cgm	CTRU_Venous	70
S23	15	venous_without_matching_cgm_and_without_planned_athome_cgm	CTRU_Venous	89
S23	20	venous_without_matching_cgm_and_without_planned_athome_cgm	CTRU_Venous	90
S23	30	venous_without_matching_cgm_and_without_planned_athome_cgm	CTRU_Venous	106
S23	40	venous_without_matching_cgm_and_without_planned_athome_cgm	CTRU_Venous	114
S23	50	venous_without_matching_cgm_and_without_planned_athome_cgm	CTRU_Venous	121
S23	60	venous_without_matching_cgm_and_without_planned_athome_cgm	CTRU_Venous	141
S23	75	venous_without_matching_cgm_and_without_planned_athome_cgm	CTRU_Venous	143
S23	90	venous_without_matching_cgm_and_without_planned_athome_cgm	CTRU_Venous	129
S23	105	venous_without_matching_cgm_and_without_planned_athome_cgm	CTRU_Venous	116
S23	120	venous_without_matching_cgm_and_without_planned_athome_cgm	CTRU_Venous	100
S23	135	venous_without_matching_cgm_and_without_planned_athome_cgm	CTRU_Venous	92
S23	150	venous_without_matching_cgm_and_without_planned_athome_cgm	CTRU_Venous	91
S23	180	venous_without_matching_cgm_and_without_planned_athome_cgm	CTRU_Venous	62
S26	-10	venous_without_matching_cgm_and_without_planned_athome_cgm	CTRU_Venous	114
S26	0	venous_without_matching_cgm_and_without_planned_athome_cgm	CTRU_Venous	108
S26	10	venous_without_matching_cgm_and_without_planned_athome_cgm	CTRU_Venous	105
S26	15	venous_without_matching_cgm_and_without_planned_athome_cgm	CTRU_Venous	111
S26	20	venous_without_matching_cgm_and_without_planned_athome_cgm	CTRU_Venous	118
S26	30	venous_without_matching_cgm_and_without_planned_athome_cgm	CTRU_Venous	141
S26	40	venous_without_matching_cgm_and_without_planned_athome_cgm	CTRU_Venous	166
S26	50	venous_without_matching_cgm_and_without_planned_athome_cgm	CTRU_Venous	179
S26	60	venous_without_matching_cgm_and_without_planned_athome_cgm	CTRU_Venous	199
S26	75	venous_without_matching_cgm_and_without_planned_athome_cgm	CTRU_Venous	189
S26	90	venous_without_matching_cgm_and_without_planned_athome_cgm	CTRU_Venous	184
S26	105	venous_without_matching_cgm_and_without_planned_athome_cgm	CTRU_Venous	184
S26	120	venous_without_matching_cgm_and_without_planned_athome_cgm	CTRU_Venous	179
S26	135	venous_without_matching_cgm_and_without_planned_athome_cgm	CTRU_Venous	182
S26	150	venous_without_matching_cgm_and_without_planned_athome_cgm	CTRU_Venous	157
S26	180	venous_without_matching_cgm_and_without_planned_athome_cgm	CTRU_Venous	149
S27	-10	venous_without_matching_cgm_and_without_planned_athome_cgm	CTRU_Venous	73
S27	0	venous_without_matching_cgm_and_without_planned_athome_cgm	CTRU_Venous	73
S27	10	venous_without_matching_cgm_and_without_planned_athome_cgm	CTRU_Venous	72
S27	15	venous_without_matching_cgm_and_without_planned_athome_cgm	CTRU_Venous	76
S27	20	venous_without_matching_cgm_and_without_planned_athome_cgm	CTRU_Venous	83
S27	30	venous_without_matching_cgm_and_without_planned_athome_cgm	CTRU_Venous	110
S27	40	venous_without_matching_cgm_and_without_planned_athome_cgm	CTRU_Venous	124
S27	50	venous_without_matching_cgm_and_without_planned_athome_cgm	CTRU_Venous	157
S27	60	venous_without_matching_cgm_and_without_planned_athome_cgm	CTRU_Venous	150
S27	75	venous_without_matching_cgm_and_without_planned_athome_cgm	CTRU_Venous	129
S27	90	venous_without_matching_cgm_and_without_planned_athome_cgm	CTRU_Venous	110
S27	105	venous_without_matching_cgm_and_without_planned_athome_cgm	CTRU_Venous	105
S27	120	venous_without_matching_cgm_and_without_planned_athome_cgm	CTRU_Venous	109
S27	135	venous_without_matching_cgm_and_without_planned_athome_cgm	CTRU_Venous	104
S27	150	venous_without_matching_cgm_and_without_planned_athome_cgm	CTRU_Venous	108
S27	180	venous_without_matching_cgm_and_without_planned_athome_cgm	CTRU_Venous	56
S28	-10	venous_without_matching_cgm_and_without_planned_athome_cgm	CTRU_Venous	120
S28	0	venous_without_matching_cgm_and_without_planned_athome_cgm	CTRU_Venous	111
S28	10	venous_without_matching_cgm_and_without_planned_athome_cgm	CTRU_Venous	112
S28	15	venous_without_matching_cgm_and_without_planned_athome_cgm	CTRU_Venous	140
S28	20	venous_without_matching_cgm_and_without_planned_athome_cgm	CTRU_Venous	136
S28	30	venous_without_matching_cgm_and_without_planned_athome_cgm	CTRU_Venous	162
S28	40	venous_without_matching_cgm_and_without_planned_athome_cgm	CTRU_Venous	192
S28	50	venous_without_matching_cgm_and_without_planned_athome_cgm	CTRU_Venous	200
S28	60	venous_without_matching_cgm_and_without_planned_athome_cgm	CTRU_Venous	246
S28	75	venous_without_matching_cgm_and_without_planned_athome_cgm	CTRU_Venous	256
S28	90	venous_without_matching_cgm_and_without_planned_athome_cgm	CTRU_Venous	294
S28	105	venous_without_matching_cgm_and_without_planned_athome_cgm	CTRU_Venous	260
S28	120	venous_without_matching_cgm_and_without_planned_athome_cgm	CTRU_Venous	180
S28	135	venous_without_matching_cgm_and_without_planned_athome_cgm	CTRU_Venous	144
S28	150	venous_without_matching_cgm_and_without_planned_athome_cgm	CTRU_Venous	193
S28	180	venous_without_matching_cgm_and_without_planned_athome_cgm	CTRU_Venous	137
S31	-10	venous_without_matching_cgm_and_without_planned_athome_cgm	CTRU_Venous	101
S31	0	venous_without_matching_cgm_and_without_planned_athome_cgm	CTRU_Venous	89
S31	10	venous_without_matching_cgm_and_without_planned_athome_cgm	CTRU_Venous	108
S31	15	venous_without_matching_cgm_and_without_planned_athome_cgm	CTRU_Venous	126
S31	20	venous_without_matching_cgm_and_without_planned_athome_cgm	CTRU_Venous	155
S31	30	venous_without_matching_cgm_and_without_planned_athome_cgm	CTRU_Venous	171
S31	40	venous_without_matching_cgm_and_without_planned_athome_cgm	CTRU_Venous	183
S31	50	venous_without_matching_cgm_and_without_planned_athome_cgm	CTRU_Venous	173
S31	60	venous_without_matching_cgm_and_without_planned_athome_cgm	CTRU_Venous	183
S31	75	venous_without_matching_cgm_and_without_planned_athome_cgm	CTRU_Venous	192
S31	90	venous_without_matching_cgm_and_without_planned_athome_cgm	CTRU_Venous	178
S31	105	venous_without_matching_cgm_and_without_planned_athome_cgm	CTRU_Venous	164
S31	120	venous_without_matching_cgm_and_without_planned_athome_cgm	CTRU_Venous	122
S31	135	venous_without_matching_cgm_and_without_planned_athome_cgm	CTRU_Venous	100
S31	150	venous_without_matching_cgm_and_without_planned_athome_cgm	CTRU_Venous	83
S31	180	venous_without_matching_cgm_and_without_planned_athome_cgm	CTRU_Venous	92
S32	-10	venous_without_matching_cgm_and_without_planned_athome_cgm	CTRU_Venous	114
S32	0	venous_without_matching_cgm_and_without_planned_athome_cgm	CTRU_Venous	111
S32	10	venous_without_matching_cgm_and_without_planned_athome_cgm	CTRU_Venous	139
S32	15	venous_without_matching_cgm_and_without_planned_athome_cgm	CTRU_Venous	141
S32	20	venous_without_matching_cgm_and_without_planned_athome_cgm	CTRU_Venous	154
S32	30	venous_without_matching_cgm_and_without_planned_athome_cgm	CTRU_Venous	206
S32	40	venous_without_matching_cgm_and_without_planned_athome_cgm	CTRU_Venous	230
S32	50	venous_without_matching_cgm_and_without_planned_athome_cgm	CTRU_Venous	236
S32	60	venous_without_matching_cgm_and_without_planned_athome_cgm	CTRU_Venous	253
S32	75	venous_without_matching_cgm_and_without_planned_athome_cgm	CTRU_Venous	260
S32	90	venous_without_matching_cgm_and_without_planned_athome_cgm	CTRU_Venous	215
S32	105	venous_without_matching_cgm_and_without_planned_athome_cgm	CTRU_Venous	176
S32	120	venous_without_matching_cgm_and_without_planned_athome_cgm	CTRU_Venous	162
S32	135	venous_without_matching_cgm_and_without_planned_athome_cgm	CTRU_Venous	127
S32	150	venous_without_matching_cgm_and_without_planned_athome_cgm	CTRU_Venous	129
S32	180	venous_without_matching_cgm_and_without_planned_athome_cgm	CTRU_Venous	84
S35	-10	venous_without_matching_cgm_and_without_planned_athome_cgm	CTRU_Venous	88
S35	0	venous_without_matching_cgm_and_without_planned_athome_cgm	CTRU_Venous	89
S35	10	venous_without_matching_cgm_and_without_planned_athome_cgm	CTRU_Venous	95
S35	15	venous_without_matching_cgm_and_without_planned_athome_cgm	CTRU_Venous	119
S35	20	venous_without_matching_cgm_and_without_planned_athome_cgm	CTRU_Venous	122
S35	30	venous_without_matching_cgm_and_without_planned_athome_cgm	CTRU_Venous	148
S35	40	venous_without_matching_cgm_and_without_planned_athome_cgm	CTRU_Venous	156
S35	50	venous_without_matching_cgm_and_without_planned_athome_cgm	CTRU_Venous	173
S35	60	venous_without_matching_cgm_and_without_planned_athome_cgm	CTRU_Venous	179
S35	75	venous_without_matching_cgm_and_without_planned_athome_cgm	CTRU_Venous	176
S35	90	venous_without_matching_cgm_and_without_planned_athome_cgm	CTRU_Venous	161
S35	105	venous_without_matching_cgm_and_without_planned_athome_cgm	CTRU_Venous	143
S35	120	venous_without_matching_cgm_and_without_planned_athome_cgm	CTRU_Venous	169
S35	135	venous_without_matching_cgm_and_without_planned_athome_cgm	CTRU_Venous	150
S35	150	venous_without_matching_cgm_and_without_planned_athome_cgm	CTRU_Venous	99
S35	180	venous_without_matching_cgm_and_without_planned_athome_cgm	CTRU_Venous	62
S36	-10	venous_without_matching_cgm_and_without_planned_athome_cgm	CTRU_Venous	93
S36	0	venous_without_matching_cgm_and_without_planned_athome_cgm	CTRU_Venous	97
S36	10	venous_without_matching_cgm_and_without_planned_athome_cgm	CTRU_Venous	110
S36	15	venous_without_matching_cgm_and_without_planned_athome_cgm	CTRU_Venous	128
S36	20	venous_without_matching_cgm_and_without_planned_athome_cgm	CTRU_Venous	141
S36	30	venous_without_matching_cgm_and_without_planned_athome_cgm	CTRU_Venous	167
S36	40	venous_without_matching_cgm_and_without_planned_athome_cgm	CTRU_Venous	175
S36	50	venous_without_matching_cgm_and_without_planned_athome_cgm	CTRU_Venous	183
S36	60	venous_without_matching_cgm_and_without_planned_athome_cgm	CTRU_Venous	200
S36	75	venous_without_matching_cgm_and_without_planned_athome_cgm	CTRU_Venous	224
S36	90	venous_without_matching_cgm_and_without_planned_athome_cgm	CTRU_Venous	189
S36	105	venous_without_matching_cgm_and_without_planned_athome_cgm	CTRU_Venous	181
S36	120	venous_without_matching_cgm_and_without_planned_athome_cgm	CTRU_Venous	135
S36	135	venous_without_matching_cgm_and_without_planned_athome_cgm	CTRU_Venous	110
S36	150	venous_without_matching_cgm_and_without_planned_athome_cgm	CTRU_Venous	102
S36	180	venous_without_matching_cgm_and_without_planned_athome_cgm	CTRU_Venous	68
S38	-10	venous_without_matching_cgm_and_without_planned_athome_cgm	CTRU_Venous	126
S38	0	venous_without_matching_cgm_and_without_planned_athome_cgm	CTRU_Venous	123
S38	10	venous_without_matching_cgm_and_without_planned_athome_cgm	CTRU_Venous	136
S38	15	venous_without_matching_cgm_and_without_planned_athome_cgm	CTRU_Venous	168
S38	20	venous_without_matching_cgm_and_without_planned_athome_cgm	CTRU_Venous	198
S38	30	venous_without_matching_cgm_and_without_planned_athome_cgm	CTRU_Venous	219
S38	40	venous_without_matching_cgm_and_without_planned_athome_cgm	CTRU_Venous	222
S38	50	venous_without_matching_cgm_and_without_planned_athome_cgm	CTRU_Venous	243
S38	60	venous_without_matching_cgm_and_without_planned_athome_cgm	CTRU_Venous	253
S38	75	venous_without_matching_cgm_and_without_planned_athome_cgm	CTRU_Venous	249
S38	90	venous_without_matching_cgm_and_without_planned_athome_cgm	CTRU_Venous	229
S38	105	venous_without_matching_cgm_and_without_planned_athome_cgm	CTRU_Venous	227
S38	120	venous_without_matching_cgm_and_without_planned_athome_cgm	CTRU_Venous	207
S38	135	venous_without_matching_cgm_and_without_planned_athome_cgm	CTRU_Venous	193
S38	150	venous_without_matching_cgm_and_without_planned_athome_cgm	CTRU_Venous	178
S38	180	venous_without_matching_cgm_and_without_planned_athome_cgm	CTRU_Venous	129
S41	-10	venous_without_matching_cgm_and_without_planned_athome_cgm	CTRU_Venous	120
S41	0	venous_without_matching_cgm_and_without_planned_athome_cgm	CTRU_Venous	119
S41	10	venous_without_matching_cgm_and_without_planned_athome_cgm	CTRU_Venous	135
S41	15	venous_without_matching_cgm_and_without_planned_athome_cgm	CTRU_Venous	154
S41	20	venous_without_matching_cgm_and_without_planned_athome_cgm	CTRU_Venous	160
S41	30	venous_without_matching_cgm_and_without_planned_athome_cgm	CTRU_Venous	213
S41	40	venous_without_matching_cgm_and_without_planned_athome_cgm	CTRU_Venous	217
S41	50	venous_without_matching_cgm_and_without_planned_athome_cgm	CTRU_Venous	223
S41	60	venous_without_matching_cgm_and_without_planned_athome_cgm	CTRU_Venous	187
S41	75	venous_without_matching_cgm_and_without_planned_athome_cgm	CTRU_Venous	193
S41	90	venous_without_matching_cgm_and_without_planned_athome_cgm	CTRU_Venous	218
S41	105	venous_without_matching_cgm_and_without_planned_athome_cgm	CTRU_Venous	205
S41	120	venous_without_matching_cgm_and_without_planned_athome_cgm	CTRU_Venous	186
S41	135	venous_without_matching_cgm_and_without_planned_athome_cgm	CTRU_Venous	132
S41	150	venous_without_matching_cgm_and_without_planned_athome_cgm	CTRU_Venous	101
S41	180	venous_without_matching_cgm_and_without_planned_athome_cgm	CTRU_Venous	73
S42	-10	venous_without_matching_cgm_and_without_planned_athome_cgm	CTRU_Venous	90
S42	0	venous_without_matching_cgm_and_without_planned_athome_cgm	CTRU_Venous	90
S42	10	venous_without_matching_cgm_and_without_planned_athome_cgm	CTRU_Venous	119
S42	15	venous_without_matching_cgm_and_without_planned_athome_cgm	CTRU_Venous	142
S42	20	venous_without_matching_cgm_and_without_planned_athome_cgm	CTRU_Venous	168
S42	30	venous_without_matching_cgm_and_without_planned_athome_cgm	CTRU_Venous	202
S42	40	venous_without_matching_cgm_and_without_planned_athome_cgm	CTRU_Venous	227
S42	50	venous_without_matching_cgm_and_without_planned_athome_cgm	CTRU_Venous	229
S42	60	venous_without_matching_cgm_and_without_planned_athome_cgm	CTRU_Venous	206
S42	75	venous_without_matching_cgm_and_without_planned_athome_cgm	CTRU_Venous	203
S42	90	venous_without_matching_cgm_and_without_planned_athome_cgm	CTRU_Venous	170
S42	105	venous_without_matching_cgm_and_without_planned_athome_cgm	CTRU_Venous	124
S42	120	venous_without_matching_cgm_and_without_planned_athome_cgm	CTRU_Venous	110
S42	135	venous_without_matching_cgm_and_without_planned_athome_cgm	CTRU_Venous	71
S42	150	venous_without_matching_cgm_and_without_planned_athome_cgm	CTRU_Venous	63
S42	180	venous_without_matching_cgm_and_without_planned_athome_cgm	CTRU_Venous	62
S44	-10	venous_without_matching_cgm_and_without_planned_athome_cgm	CTRU_Venous	102
S44	0	venous_without_matching_cgm_and_without_planned_athome_cgm	CTRU_Venous	94
S44	10	venous_without_matching_cgm_and_without_planned_athome_cgm	CTRU_Venous	108
S44	15	venous_without_matching_cgm_and_without_planned_athome_cgm	CTRU_Venous	137
S44	20	venous_without_matching_cgm_and_without_planned_athome_cgm	CTRU_Venous	130
S44	30	venous_without_matching_cgm_and_without_planned_athome_cgm	CTRU_Venous	170
S44	40	venous_without_matching_cgm_and_without_planned_athome_cgm	CTRU_Venous	189
S44	50	venous_without_matching_cgm_and_without_planned_athome_cgm	CTRU_Venous	169
S44	60	venous_without_matching_cgm_and_without_planned_athome_cgm	CTRU_Venous	154
S44	75	venous_without_matching_cgm_and_without_planned_athome_cgm	CTRU_Venous	182
S44	90	venous_without_matching_cgm_and_without_planned_athome_cgm	CTRU_Venous	188
S44	105	venous_without_matching_cgm_and_without_planned_athome_cgm	CTRU_Venous	175
S44	120	venous_without_matching_cgm_and_without_planned_athome_cgm	CTRU_Venous	176
S44	135	venous_without_matching_cgm_and_without_planned_athome_cgm	CTRU_Venous	132
S44	150	venous_without_matching_cgm_and_without_planned_athome_cgm	CTRU_Venous	118
S44	180	venous_without_matching_cgm_and_without_planned_athome_cgm	CTRU_Venous	75
S45	-10	venous_without_matching_cgm_and_without_planned_athome_cgm	CTRU_Venous	94
S45	0	venous_without_matching_cgm_and_without_planned_athome_cgm	CTRU_Venous	91
S45	10	venous_without_matching_cgm_and_without_planned_athome_cgm	CTRU_Venous	117
S45	15	venous_without_matching_cgm_and_without_planned_athome_cgm	CTRU_Venous	118
S45	20	venous_without_matching_cgm_and_without_planned_athome_cgm	CTRU_Venous	119
S45	30	venous_without_matching_cgm_and_without_planned_athome_cgm	CTRU_Venous	142
S45	40	venous_without_matching_cgm_and_without_planned_athome_cgm	CTRU_Venous	86
S45	50	venous_without_matching_cgm_and_without_planned_athome_cgm	CTRU_Venous	72
S45	60	venous_without_matching_cgm_and_without_planned_athome_cgm	CTRU_Venous	92
S45	75	venous_without_matching_cgm_and_without_planned_athome_cgm	CTRU_Venous	111
S45	90	venous_without_matching_cgm_and_without_planned_athome_cgm	CTRU_Venous	97
S45	105	venous_without_matching_cgm_and_without_planned_athome_cgm	CTRU_Venous	144
S45	120	venous_without_matching_cgm_and_without_planned_athome_cgm	CTRU_Venous	78
S45	135	venous_without_matching_cgm_and_without_planned_athome_cgm	CTRU_Venous	53
S45	150	venous_without_matching_cgm_and_without_planned_athome_cgm	CTRU_Venous	48
S47	-10	venous_without_matching_cgm_and_without_planned_athome_cgm	CTRU_Venous	93
S47	0	venous_without_matching_cgm_and_without_planned_athome_cgm	CTRU_Venous	95
S47	10	venous_without_matching_cgm_and_without_planned_athome_cgm	CTRU_Venous	108
S47	15	venous_without_matching_cgm_and_without_planned_athome_cgm	CTRU_Venous	121
S47	20	venous_without_matching_cgm_and_without_planned_athome_cgm	CTRU_Venous	141
S47	30	venous_without_matching_cgm_and_without_planned_athome_cgm	CTRU_Venous	156
S47	40	venous_without_matching_cgm_and_without_planned_athome_cgm	CTRU_Venous	181
S47	50	venous_without_matching_cgm_and_without_planned_athome_cgm	CTRU_Venous	165
S47	60	venous_without_matching_cgm_and_without_planned_athome_cgm	CTRU_Venous	137
S47	75	venous_without_matching_cgm_and_without_planned_athome_cgm	CTRU_Venous	145
S47	90	venous_without_matching_cgm_and_without_planned_athome_cgm	CTRU_Venous	150
S47	105	venous_without_matching_cgm_and_without_planned_athome_cgm	CTRU_Venous	171
S47	120	venous_without_matching_cgm_and_without_planned_athome_cgm	CTRU_Venous	147
S47	135	venous_without_matching_cgm_and_without_planned_athome_cgm	CTRU_Venous	131
S47	150	venous_without_matching_cgm_and_without_planned_athome_cgm	CTRU_Venous	114
S47	180	venous_without_matching_cgm_and_without_planned_athome_cgm	CTRU_Venous	82
S49	-10	venous_without_matching_cgm_and_without_planned_athome_cgm	CTRU_Venous	93
S49	0	venous_without_matching_cgm_and_without_planned_athome_cgm	CTRU_Venous	97
S49	10	venous_without_matching_cgm_and_without_planned_athome_cgm	CTRU_Venous	117
S49	15	venous_without_matching_cgm_and_without_planned_athome_cgm	CTRU_Venous	134
S49	20	venous_without_matching_cgm_and_without_planned_athome_cgm	CTRU_Venous	152
S49	30	venous_without_matching_cgm_and_without_planned_athome_cgm	CTRU_Venous	168
S49	40	venous_without_matching_cgm_and_without_planned_athome_cgm	CTRU_Venous	157
S49	50	venous_without_matching_cgm_and_without_planned_athome_cgm	CTRU_Venous	149
S49	60	venous_without_matching_cgm_and_without_planned_athome_cgm	CTRU_Venous	138
S49	75	venous_without_matching_cgm_and_without_planned_athome_cgm	CTRU_Venous	145
S49	90	venous_without_matching_cgm_and_without_planned_athome_cgm	CTRU_Venous	121
S49	105	venous_without_matching_cgm_and_without_planned_athome_cgm	CTRU_Venous	114
S49	120	venous_without_matching_cgm_and_without_planned_athome_cgm	CTRU_Venous	90
S49	135	venous_without_matching_cgm_and_without_planned_athome_cgm	CTRU_Venous	81
S49	150	venous_without_matching_cgm_and_without_planned_athome_cgm	CTRU_Venous	61
S50	-10	venous_without_matching_cgm_and_without_planned_athome_cgm	CTRU_Venous	115
S50	0	venous_without_matching_cgm_and_without_planned_athome_cgm	CTRU_Venous	113
S50	10	venous_without_matching_cgm_and_without_planned_athome_cgm	CTRU_Venous	134
S50	15	venous_without_matching_cgm_and_without_planned_athome_cgm	CTRU_Venous	154
S50	20	venous_without_matching_cgm_and_without_planned_athome_cgm	CTRU_Venous	177
S50	30	venous_without_matching_cgm_and_without_planned_athome_cgm	CTRU_Venous	212
S50	40	venous_without_matching_cgm_and_without_planned_athome_cgm	CTRU_Venous	232
S50	50	venous_without_matching_cgm_and_without_planned_athome_cgm	CTRU_Venous	232
S50	60	venous_without_matching_cgm_and_without_planned_athome_cgm	CTRU_Venous	240
S50	75	venous_without_matching_cgm_and_without_planned_athome_cgm	CTRU_Venous	221
S50	90	venous_without_matching_cgm_and_without_planned_athome_cgm	CTRU_Venous	185
S50	105	venous_without_matching_cgm_and_without_planned_athome_cgm	CTRU_Venous	173
S50	120	venous_without_matching_cgm_and_without_planned_athome_cgm	CTRU_Venous	137
S50	135	venous_without_matching_cgm_and_without_planned_athome_cgm	CTRU_Venous	120
S50	150	venous_without_matching_cgm_and_without_planned_athome_cgm	CTRU_Venous	91
S50	180	venous_without_matching_cgm_and_without_planned_athome_cgm	CTRU_Venous	61
S55	-10	venous_without_matching_cgm_and_without_planned_athome_cgm	CTRU_Venous	67
S55	0	venous_without_matching_cgm_and_without_planned_athome_cgm	CTRU_Venous	72
S55	10	venous_without_matching_cgm_and_without_planned_athome_cgm	CTRU_Venous	90
S55	15	venous_without_matching_cgm_and_without_planned_athome_cgm	CTRU_Venous	129
S55	20	venous_without_matching_cgm_and_without_planned_athome_cgm	CTRU_Venous	113
S55	30	venous_without_matching_cgm_and_without_planned_athome_cgm	CTRU_Venous	78
S55	40	venous_without_matching_cgm_and_without_planned_athome_cgm	CTRU_Venous	83
S55	50	venous_without_matching_cgm_and_without_planned_athome_cgm	CTRU_Venous	106
S55	60	venous_without_matching_cgm_and_without_planned_athome_cgm	CTRU_Venous	89
S55	75	venous_without_matching_cgm_and_without_planned_athome_cgm	CTRU_Venous	75
S55	90	venous_without_matching_cgm_and_without_planned_athome_cgm	CTRU_Venous	115
S55	105	venous_without_matching_cgm_and_without_planned_athome_cgm	CTRU_Venous	82
S55	120	venous_without_matching_cgm_and_without_planned_athome_cgm	CTRU_Venous	105
S55	135	venous_without_matching_cgm_and_without_planned_athome_cgm	CTRU_Venous	55
S55	150	venous_without_matching_cgm_and_without_planned_athome_cgm	CTRU_Venous	56
S55	180	venous_without_matching_cgm_and_without_planned_athome_cgm	CTRU_Venous	38
S57	-10	venous_without_matching_cgm_and_without_planned_athome_cgm	CTRU_Venous	85
S57	0	venous_without_matching_cgm_and_without_planned_athome_cgm	CTRU_Venous	91
S57	10	venous_without_matching_cgm_and_without_planned_athome_cgm	CTRU_Venous	91
S57	15	venous_without_matching_cgm_and_without_planned_athome_cgm	CTRU_Venous	118
S57	20	venous_without_matching_cgm_and_without_planned_athome_cgm	CTRU_Venous	121
S57	30	venous_without_matching_cgm_and_without_planned_athome_cgm	CTRU_Venous	148
S57	40	venous_without_matching_cgm_and_without_planned_athome_cgm	CTRU_Venous	162
S57	50	venous_without_matching_cgm_and_without_planned_athome_cgm	CTRU_Venous	153
S57	60	venous_without_matching_cgm_and_without_planned_athome_cgm	CTRU_Venous	159
S57	75	venous_without_matching_cgm_and_without_planned_athome_cgm	CTRU_Venous	138
S57	90	venous_without_matching_cgm_and_without_planned_athome_cgm	CTRU_Venous	129
S57	105	venous_without_matching_cgm_and_without_planned_athome_cgm	CTRU_Venous	114
S57	120	venous_without_matching_cgm_and_without_planned_athome_cgm	CTRU_Venous	108
S57	135	venous_without_matching_cgm_and_without_planned_athome_cgm	CTRU_Venous	94
S57	150	venous_without_matching_cgm_and_without_planned_athome_cgm	CTRU_Venous	98
S57	180	venous_without_matching_cgm_and_without_planned_athome_cgm	CTRU_Venous	66
S58	-10	venous_without_matching_cgm_and_without_planned_athome_cgm	CTRU_Venous	113
S58	0	venous_without_matching_cgm_and_without_planned_athome_cgm	CTRU_Venous	108
S58	10	venous_without_matching_cgm_and_without_planned_athome_cgm	CTRU_Venous	109
S58	15	venous_without_matching_cgm_and_without_planned_athome_cgm	CTRU_Venous	125
S58	20	venous_without_matching_cgm_and_without_planned_athome_cgm	CTRU_Venous	129
S58	30	venous_without_matching_cgm_and_without_planned_athome_cgm	CTRU_Venous	168
S58	40	venous_without_matching_cgm_and_without_planned_athome_cgm	CTRU_Venous	187
S58	50	venous_without_matching_cgm_and_without_planned_athome_cgm	CTRU_Venous	186
S58	60	venous_without_matching_cgm_and_without_planned_athome_cgm	CTRU_Venous	190
S58	75	venous_without_matching_cgm_and_without_planned_athome_cgm	CTRU_Venous	201
S58	90	venous_without_matching_cgm_and_without_planned_athome_cgm	CTRU_Venous	157
S58	105	venous_without_matching_cgm_and_without_planned_athome_cgm	CTRU_Venous	137
S58	120	venous_without_matching_cgm_and_without_planned_athome_cgm	CTRU_Venous	136
S58	135	venous_without_matching_cgm_and_without_planned_athome_cgm	CTRU_Venous	115
S58	150	venous_without_matching_cgm_and_without_planned_athome_cgm	CTRU_Venous	78
S58	180	venous_without_matching_cgm_and_without_planned_athome_cgm	CTRU_Venous	51
S59	-10	venous_without_matching_cgm_and_without_planned_athome_cgm	CTRU_Venous	105
S59	0	venous_without_matching_cgm_and_without_planned_athome_cgm	CTRU_Venous	102
S59	10	venous_without_matching_cgm_and_without_planned_athome_cgm	CTRU_Venous	105
S59	15	venous_without_matching_cgm_and_without_planned_athome_cgm	CTRU_Venous	135
S59	20	venous_without_matching_cgm_and_without_planned_athome_cgm	CTRU_Venous	137
S59	30	venous_without_matching_cgm_and_without_planned_athome_cgm	CTRU_Venous	152
S59	40	venous_without_matching_cgm_and_without_planned_athome_cgm	CTRU_Venous	151
S59	50	venous_without_matching_cgm_and_without_planned_athome_cgm	CTRU_Venous	145
S59	60	venous_without_matching_cgm_and_without_planned_athome_cgm	CTRU_Venous	136
S59	75	venous_without_matching_cgm_and_without_planned_athome_cgm	CTRU_Venous	117
S59	90	venous_without_matching_cgm_and_without_planned_athome_cgm	CTRU_Venous	101
S59	105	venous_without_matching_cgm_and_without_planned_athome_cgm	CTRU_Venous	79
S59	120	venous_without_matching_cgm_and_without_planned_athome_cgm	CTRU_Venous	80
S59	135	venous_without_matching_cgm_and_without_planned_athome_cgm	CTRU_Venous	71
S59	150	venous_without_matching_cgm_and_without_planned_athome_cgm	CTRU_Venous	65
S59	180	venous_without_matching_cgm_and_without_planned_athome_cgm	CTRU_Venous	70
S19	-10	venous_with_matching_cgm_and_with_planned_athome_cgm	CTRU_Venous	107
S19	0	venous_with_matching_cgm_and_with_planned_athome_cgm	CTRU_Venous	107
S19	10	venous_with_matching_cgm_and_with_planned_athome_cgm	CTRU_Venous	128
S19	15	venous_with_matching_cgm_and_with_planned_athome_cgm	CTRU_Venous	148
S19	20	venous_with_matching_cgm_and_with_planned_athome_cgm	CTRU_Venous	155
S19	30	venous_with_matching_cgm_and_with_planned_athome_cgm	CTRU_Venous	176
S19	40	venous_with_matching_cgm_and_with_planned_athome_cgm	CTRU_Venous	192
S19	50	venous_with_matching_cgm_and_with_planned_athome_cgm	CTRU_Venous	192
S19	60	venous_with_matching_cgm_and_with_planned_athome_cgm	CTRU_Venous	171
S19	75	venous_with_matching_cgm_and_with_planned_athome_cgm	CTRU_Venous	167
S19	90	venous_with_matching_cgm_and_with_planned_athome_cgm	CTRU_Venous	176
S19	105	venous_with_matching_cgm_and_with_planned_athome_cgm	CTRU_Venous	160
S19	120	venous_with_matching_cgm_and_with_planned_athome_cgm	CTRU_Venous	161
S19	135	venous_with_matching_cgm_and_with_planned_athome_cgm	CTRU_Venous	140
S19	150	venous_with_matching_cgm_and_with_planned_athome_cgm	CTRU_Venous	133
S19	180	venous_with_matching_cgm_and_with_planned_athome_cgm	CTRU_Venous	94
S22	-10	venous_with_matching_cgm_and_with_planned_athome_cgm	CTRU_Venous	98
S22	0	venous_with_matching_cgm_and_with_planned_athome_cgm	CTRU_Venous	99
S22	10	venous_with_matching_cgm_and_with_planned_athome_cgm	CTRU_Venous	119
S22	15	venous_with_matching_cgm_and_with_planned_athome_cgm	CTRU_Venous	153
S22	20	venous_with_matching_cgm_and_with_planned_athome_cgm	CTRU_Venous	172
S22	30	venous_with_matching_cgm_and_with_planned_athome_cgm	CTRU_Venous	200
S22	40	venous_with_matching_cgm_and_with_planned_athome_cgm	CTRU_Venous	178
S22	50	venous_with_matching_cgm_and_with_planned_athome_cgm	CTRU_Venous	137
S22	60	venous_with_matching_cgm_and_with_planned_athome_cgm	CTRU_Venous	137
S22	75	venous_with_matching_cgm_and_with_planned_athome_cgm	CTRU_Venous	160
S22	90	venous_with_matching_cgm_and_with_planned_athome_cgm	CTRU_Venous	165
S22	105	venous_with_matching_cgm_and_with_planned_athome_cgm	CTRU_Venous	149
S22	120	venous_with_matching_cgm_and_with_planned_athome_cgm	CTRU_Venous	130
S22	135	venous_with_matching_cgm_and_with_planned_athome_cgm	CTRU_Venous	113
S22	150	venous_with_matching_cgm_and_with_planned_athome_cgm	CTRU_Venous	104
S22	180	venous_with_matching_cgm_and_with_planned_athome_cgm	CTRU_Venous	84
S27	-10	venous_with_matching_cgm_and_with_planned_athome_cgm	CTRU_Venous	89
S27	0	venous_with_matching_cgm_and_with_planned_athome_cgm	CTRU_Venous	85
S27	10	venous_with_matching_cgm_and_with_planned_athome_cgm	CTRU_Venous	81
S27	15	venous_with_matching_cgm_and_with_planned_athome_cgm	CTRU_Venous	81
S27	20	venous_with_matching_cgm_and_with_planned_athome_cgm	CTRU_Venous	90
S27	30	venous_with_matching_cgm_and_with_planned_athome_cgm	CTRU_Venous	128
S27	40	venous_with_matching_cgm_and_with_planned_athome_cgm	CTRU_Venous	119
S27	50	venous_with_matching_cgm_and_with_planned_athome_cgm	CTRU_Venous	120
S27	60	venous_with_matching_cgm_and_with_planned_athome_cgm	CTRU_Venous	115
S27	75	venous_with_matching_cgm_and_with_planned_athome_cgm	CTRU_Venous	126
S27	90	venous_with_matching_cgm_and_with_planned_athome_cgm	CTRU_Venous	110
S27	105	venous_with_matching_cgm_and_with_planned_athome_cgm	CTRU_Venous	114
S27	120	venous_with_matching_cgm_and_with_planned_athome_cgm	CTRU_Venous	109
S27	135	venous_with_matching_cgm_and_with_planned_athome_cgm	CTRU_Venous	111
S27	150	venous_with_matching_cgm_and_with_planned_athome_cgm	CTRU_Venous	107
S27	180	venous_with_matching_cgm_and_with_planned_athome_cgm	CTRU_Venous	77
S28	-10	venous_with_matching_cgm_and_with_planned_athome_cgm	CTRU_Venous	141
S28	0	venous_with_matching_cgm_and_with_planned_athome_cgm	CTRU_Venous	132
S28	10	venous_with_matching_cgm_and_with_planned_athome_cgm	CTRU_Venous	142
S28	15	venous_with_matching_cgm_and_with_planned_athome_cgm	CTRU_Venous	152
S28	20	venous_with_matching_cgm_and_with_planned_athome_cgm	CTRU_Venous	155
S28	30	venous_with_matching_cgm_and_with_planned_athome_cgm	CTRU_Venous	178
S28	40	venous_with_matching_cgm_and_with_planned_athome_cgm	CTRU_Venous	204
S28	50	venous_with_matching_cgm_and_with_planned_athome_cgm	CTRU_Venous	233
S28	60	venous_with_matching_cgm_and_with_planned_athome_cgm	CTRU_Venous	255
S28	75	venous_with_matching_cgm_and_with_planned_athome_cgm	CTRU_Venous	279
S28	90	venous_with_matching_cgm_and_with_planned_athome_cgm	CTRU_Venous	304
S28	105	venous_with_matching_cgm_and_with_planned_athome_cgm	CTRU_Venous	299
S28	120	venous_with_matching_cgm_and_with_planned_athome_cgm	CTRU_Venous	295
S28	135	venous_with_matching_cgm_and_with_planned_athome_cgm	CTRU_Venous	261
S28	150	venous_with_matching_cgm_and_with_planned_athome_cgm	CTRU_Venous	235
S28	180	venous_with_matching_cgm_and_with_planned_athome_cgm	CTRU_Venous	162
S32	-10	venous_with_matching_cgm_and_with_planned_athome_cgm	CTRU_Venous	100
S32	0	venous_with_matching_cgm_and_with_planned_athome_cgm	CTRU_Venous	103
S32	10	venous_with_matching_cgm_and_with_planned_athome_cgm	CTRU_Venous	108
S32	15	venous_with_matching_cgm_and_with_planned_athome_cgm	CTRU_Venous	133
S32	20	venous_with_matching_cgm_and_with_planned_athome_cgm	CTRU_Venous	137
S32	30	venous_with_matching_cgm_and_with_planned_athome_cgm	CTRU_Venous	191
S32	40	venous_with_matching_cgm_and_with_planned_athome_cgm	CTRU_Venous	222
S32	50	venous_with_matching_cgm_and_with_planned_athome_cgm	CTRU_Venous	227
S32	60	venous_with_matching_cgm_and_with_planned_athome_cgm	CTRU_Venous	208
S32	75	venous_with_matching_cgm_and_with_planned_athome_cgm	CTRU_Venous	230
S32	90	venous_with_matching_cgm_and_with_planned_athome_cgm	CTRU_Venous	201
S32	105	venous_with_matching_cgm_and_with_planned_athome_cgm	CTRU_Venous	180
S32	120	venous_with_matching_cgm_and_with_planned_athome_cgm	CTRU_Venous	165
S32	135	venous_with_matching_cgm_and_with_planned_athome_cgm	CTRU_Venous	126
S32	150	venous_with_matching_cgm_and_with_planned_athome_cgm	CTRU_Venous	105
S32	180	venous_with_matching_cgm_and_with_planned_athome_cgm	CTRU_Venous	71
S59	-10	venous_with_matching_cgm_and_with_planned_athome_cgm	CTRU_Venous	105
S59	0	venous_with_matching_cgm_and_with_planned_athome_cgm	CTRU_Venous	106
S59	10	venous_with_matching_cgm_and_with_planned_athome_cgm	CTRU_Venous	98
S59	15	venous_with_matching_cgm_and_with_planned_athome_cgm	CTRU_Venous	120
S59	20	venous_with_matching_cgm_and_with_planned_athome_cgm	CTRU_Venous	126
S59	30	venous_with_matching_cgm_and_with_planned_athome_cgm	CTRU_Venous	144
S59	40	venous_with_matching_cgm_and_with_planned_athome_cgm	CTRU_Venous	172
S59	50	venous_with_matching_cgm_and_with_planned_athome_cgm	CTRU_Venous	162
S59	60	venous_with_matching_cgm_and_with_planned_athome_cgm	CTRU_Venous	155
S59	75	venous_with_matching_cgm_and_with_planned_athome_cgm	CTRU_Venous	143
S59	90	venous_with_matching_cgm_and_with_planned_athome_cgm	CTRU_Venous	130
S59	105	venous_with_matching_cgm_and_with_planned_athome_cgm	CTRU_Venous	125
S59	120	venous_with_matching_cgm_and_with_planned_athome_cgm	CTRU_Venous	104
S59	135	venous_with_matching_cgm_and_with_planned_athome_cgm	CTRU_Venous	89
S59	150	venous_with_matching_cgm_and_with_planned_athome_cgm	CTRU_Venous	88
S59	180	venous_with_matching_cgm_and_with_planned_athome_cgm	CTRU_Venous	70
S74	-10	venous_with_matching_cgm_and_with_planned_athome_cgm	CTRU_Venous	91
S74	0	venous_with_matching_cgm_and_with_planned_athome_cgm	CTRU_Venous	85
S74	10	venous_with_matching_cgm_and_with_planned_athome_cgm	CTRU_Venous	88
S74	15	venous_with_matching_cgm_and_with_planned_athome_cgm	CTRU_Venous	108
S74	20	venous_with_matching_cgm_and_with_planned_athome_cgm	CTRU_Venous	115
S74	30	venous_with_matching_cgm_and_with_planned_athome_cgm	CTRU_Venous	133
S74	40	venous_with_matching_cgm_and_with_planned_athome_cgm	CTRU_Venous	154
S74	50	venous_with_matching_cgm_and_with_planned_athome_cgm	CTRU_Venous	167
S74	60	venous_with_matching_cgm_and_with_planned_athome_cgm	CTRU_Venous	168
S74	75	venous_with_matching_cgm_and_with_planned_athome_cgm	CTRU_Venous	174
S74	90	venous_with_matching_cgm_and_with_planned_athome_cgm	CTRU_Venous	139
S74	105	venous_with_matching_cgm_and_with_planned_athome_cgm	CTRU_Venous	131
S74	120	venous_with_matching_cgm_and_with_planned_athome_cgm	CTRU_Venous	134
S74	135	venous_with_matching_cgm_and_with_planned_athome_cgm	CTRU_Venous	138
S74	150	venous_with_matching_cgm_and_with_planned_athome_cgm	CTRU_Venous	145
S74	180	venous_with_matching_cgm_and_with_planned_athome_cgm	CTRU_Venous	56
S76	-10	venous_with_matching_cgm_and_with_planned_athome_cgm	CTRU_Venous	97
S76	0	venous_with_matching_cgm_and_with_planned_athome_cgm	CTRU_Venous	98
S76	10	venous_with_matching_cgm_and_with_planned_athome_cgm	CTRU_Venous	105
S76	15	venous_with_matching_cgm_and_with_planned_athome_cgm	CTRU_Venous	131
S76	20	venous_with_matching_cgm_and_with_planned_athome_cgm	CTRU_Venous	136
S76	30	venous_with_matching_cgm_and_with_planned_athome_cgm	CTRU_Venous	182
S76	40	venous_with_matching_cgm_and_with_planned_athome_cgm	CTRU_Venous	185
S76	50	venous_with_matching_cgm_and_with_planned_athome_cgm	CTRU_Venous	175
S76	60	venous_with_matching_cgm_and_with_planned_athome_cgm	CTRU_Venous	180
S76	75	venous_with_matching_cgm_and_with_planned_athome_cgm	CTRU_Venous	174
S76	90	venous_with_matching_cgm_and_with_planned_athome_cgm	CTRU_Venous	158
S76	105	venous_with_matching_cgm_and_with_planned_athome_cgm	CTRU_Venous	147
S76	120	venous_with_matching_cgm_and_with_planned_athome_cgm	CTRU_Venous	142
S76	135	venous_with_matching_cgm_and_with_planned_athome_cgm	CTRU_Venous	110
S76	150	venous_with_matching_cgm_and_with_planned_athome_cgm	CTRU_Venous	102
S76	180	venous_with_matching_cgm_and_with_planned_athome_cgm	CTRU_Venous	62
S77	-10	venous_with_matching_cgm_and_with_planned_athome_cgm	CTRU_Venous	89
S77	0	venous_with_matching_cgm_and_with_planned_athome_cgm	CTRU_Venous	89
S77	10	venous_with_matching_cgm_and_with_planned_athome_cgm	CTRU_Venous	90
S77	15	venous_with_matching_cgm_and_with_planned_athome_cgm	CTRU_Venous	99
S77	20	venous_with_matching_cgm_and_with_planned_athome_cgm	CTRU_Venous	119
S77	30	venous_with_matching_cgm_and_with_planned_athome_cgm	CTRU_Venous	140
S77	40	venous_with_matching_cgm_and_with_planned_athome_cgm	CTRU_Venous	148
S77	50	venous_with_matching_cgm_and_with_planned_athome_cgm	CTRU_Venous	143
S77	60	venous_with_matching_cgm_and_with_planned_athome_cgm	CTRU_Venous	130
S77	75	venous_with_matching_cgm_and_with_planned_athome_cgm	CTRU_Venous	134
S77	90	venous_with_matching_cgm_and_with_planned_athome_cgm	CTRU_Venous	132
S77	105	venous_with_matching_cgm_and_with_planned_athome_cgm	CTRU_Venous	156
S77	120	venous_with_matching_cgm_and_with_planned_athome_cgm	CTRU_Venous	173
S77	135	venous_with_matching_cgm_and_with_planned_athome_cgm	CTRU_Venous	154
S77	150	venous_with_matching_cgm_and_with_planned_athome_cgm	CTRU_Venous	127
S77	180	venous_with_matching_cgm_and_with_planned_athome_cgm	CTRU_Venous	89
S79	-10	venous_with_matching_cgm_and_with_planned_athome_cgm	CTRU_Venous	97
S79	0	venous_with_matching_cgm_and_with_planned_athome_cgm	CTRU_Venous	98
S79	10	venous_with_matching_cgm_and_with_planned_athome_cgm	CTRU_Venous	113
S79	15	venous_with_matching_cgm_and_with_planned_athome_cgm	CTRU_Venous	133
S79	20	venous_with_matching_cgm_and_with_planned_athome_cgm	CTRU_Venous	150
S79	30	venous_with_matching_cgm_and_with_planned_athome_cgm	CTRU_Venous	177
S79	40	venous_with_matching_cgm_and_with_planned_athome_cgm	CTRU_Venous	167
S79	50	venous_with_matching_cgm_and_with_planned_athome_cgm	CTRU_Venous	152
S79	60	venous_with_matching_cgm_and_with_planned_athome_cgm	CTRU_Venous	160
S79	75	venous_with_matching_cgm_and_with_planned_athome_cgm	CTRU_Venous	125
S79	90	venous_with_matching_cgm_and_with_planned_athome_cgm	CTRU_Venous	95
S79	105	venous_with_matching_cgm_and_with_planned_athome_cgm	CTRU_Venous	95
S79	120	venous_with_matching_cgm_and_with_planned_athome_cgm	CTRU_Venous	89
S79	135	venous_with_matching_cgm_and_with_planned_athome_cgm	CTRU_Venous	90
S79	150	venous_with_matching_cgm_and_with_planned_athome_cgm	CTRU_Venous	93
S79	180	venous_with_matching_cgm_and_with_planned_athome_cgm	CTRU_Venous	48
S80	-10	venous_with_matching_cgm_and_with_planned_athome_cgm	CTRU_Venous	119
S80	0	venous_with_matching_cgm_and_with_planned_athome_cgm	CTRU_Venous	124
S80	10	venous_with_matching_cgm_and_with_planned_athome_cgm	CTRU_Venous	133
S80	15	venous_with_matching_cgm_and_with_planned_athome_cgm	CTRU_Venous	151
S80	20	venous_with_matching_cgm_and_with_planned_athome_cgm	CTRU_Venous	190
S80	30	venous_with_matching_cgm_and_with_planned_athome_cgm	CTRU_Venous	206
S80	40	venous_with_matching_cgm_and_with_planned_athome_cgm	CTRU_Venous	241
S80	50	venous_with_matching_cgm_and_with_planned_athome_cgm	CTRU_Venous	243
S80	60	venous_with_matching_cgm_and_with_planned_athome_cgm	CTRU_Venous	269
S80	75	venous_with_matching_cgm_and_with_planned_athome_cgm	CTRU_Venous	261
S80	90	venous_with_matching_cgm_and_with_planned_athome_cgm	CTRU_Venous	272
S80	105	venous_with_matching_cgm_and_with_planned_athome_cgm	CTRU_Venous	237
S80	120	venous_with_matching_cgm_and_with_planned_athome_cgm	CTRU_Venous	230
S80	135	venous_with_matching_cgm_and_with_planned_athome_cgm	CTRU_Venous	189
S80	150	venous_with_matching_cgm_and_with_planned_athome_cgm	CTRU_Venous	172
S80	180	venous_with_matching_cgm_and_with_planned_athome_cgm	CTRU_Venous	121
S83	-10	venous_with_matching_cgm_and_with_planned_athome_cgm	CTRU_Venous	91
S83	0	venous_with_matching_cgm_and_with_planned_athome_cgm	CTRU_Venous	88
S83	10	venous_with_matching_cgm_and_with_planned_athome_cgm	CTRU_Venous	98
S83	15	venous_with_matching_cgm_and_with_planned_athome_cgm	CTRU_Venous	125
S83	20	venous_with_matching_cgm_and_with_planned_athome_cgm	CTRU_Venous	131
S83	30	venous_with_matching_cgm_and_with_planned_athome_cgm	CTRU_Venous	156
S83	40	venous_with_matching_cgm_and_with_planned_athome_cgm	CTRU_Venous	144
S83	50	venous_with_matching_cgm_and_with_planned_athome_cgm	CTRU_Venous	151
S83	60	venous_with_matching_cgm_and_with_planned_athome_cgm	CTRU_Venous	158
S83	75	venous_with_matching_cgm_and_with_planned_athome_cgm	CTRU_Venous	132
S83	90	venous_with_matching_cgm_and_with_planned_athome_cgm	CTRU_Venous	99
S83	105	venous_with_matching_cgm_and_with_planned_athome_cgm	CTRU_Venous	103
S83	120	venous_with_matching_cgm_and_with_planned_athome_cgm	CTRU_Venous	75
S83	135	venous_with_matching_cgm_and_with_planned_athome_cgm	CTRU_Venous	65
S83	150	venous_with_matching_cgm_and_with_planned_athome_cgm	CTRU_Venous	58
S83	180	venous_with_matching_cgm_and_with_planned_athome_cgm	CTRU_Venous	38
S85	-10	venous_with_matching_cgm_and_with_planned_athome_cgm	CTRU_Venous	91
S85	0	venous_with_matching_cgm_and_with_planned_athome_cgm	CTRU_Venous	88
S85	10	venous_with_matching_cgm_and_with_planned_athome_cgm	CTRU_Venous	106
S85	15	venous_with_matching_cgm_and_with_planned_athome_cgm	CTRU_Venous	116
S85	20	venous_with_matching_cgm_and_with_planned_athome_cgm	CTRU_Venous	115
S85	30	venous_with_matching_cgm_and_with_planned_athome_cgm	CTRU_Venous	110
S85	40	venous_with_matching_cgm_and_with_planned_athome_cgm	CTRU_Venous	105
S85	50	venous_with_matching_cgm_and_with_planned_athome_cgm	CTRU_Venous	88
S85	60	venous_with_matching_cgm_and_with_planned_athome_cgm	CTRU_Venous	96
S85	75	venous_with_matching_cgm_and_with_planned_athome_cgm	CTRU_Venous	93
S85	90	venous_with_matching_cgm_and_with_planned_athome_cgm	CTRU_Venous	89
S85	105	venous_with_matching_cgm_and_with_planned_athome_cgm	CTRU_Venous	81
S85	120	venous_with_matching_cgm_and_with_planned_athome_cgm	CTRU_Venous	71
S85	135	venous_with_matching_cgm_and_with_planned_athome_cgm	CTRU_Venous	69
S85	150	venous_with_matching_cgm_and_with_planned_athome_cgm	CTRU_Venous	65
S85	180	venous_with_matching_cgm_and_with_planned_athome_cgm	CTRU_Venous	75
S87	-10	venous_with_matching_cgm_and_with_planned_athome_cgm	CTRU_Venous	96
S87	0	venous_with_matching_cgm_and_with_planned_athome_cgm	CTRU_Venous	99
S87	10	venous_with_matching_cgm_and_with_planned_athome_cgm	CTRU_Venous	102
S87	15	venous_with_matching_cgm_and_with_planned_athome_cgm	CTRU_Venous	118
S87	20	venous_with_matching_cgm_and_with_planned_athome_cgm	CTRU_Venous	130
S87	30	venous_with_matching_cgm_and_with_planned_athome_cgm	CTRU_Venous	161
S87	40	venous_with_matching_cgm_and_with_planned_athome_cgm	CTRU_Venous	178
S87	50	venous_with_matching_cgm_and_with_planned_athome_cgm	CTRU_Venous	167
S87	60	venous_with_matching_cgm_and_with_planned_athome_cgm	CTRU_Venous	183
S87	75	venous_with_matching_cgm_and_with_planned_athome_cgm	CTRU_Venous	134
S87	90	venous_with_matching_cgm_and_with_planned_athome_cgm	CTRU_Venous	144
S87	105	venous_with_matching_cgm_and_with_planned_athome_cgm	CTRU_Venous	126
S87	120	venous_with_matching_cgm_and_with_planned_athome_cgm	CTRU_Venous	115
S87	135	venous_with_matching_cgm_and_with_planned_athome_cgm	CTRU_Venous	107
S87	150	venous_with_matching_cgm_and_with_planned_athome_cgm	CTRU_Venous	122
S87	180	venous_with_matching_cgm_and_with_planned_athome_cgm	CTRU_Venous	84
S88	-10	venous_with_matching_cgm_and_with_planned_athome_cgm	CTRU_Venous	80
S88	0	venous_with_matching_cgm_and_with_planned_athome_cgm	CTRU_Venous	83
S88	10	venous_with_matching_cgm_and_with_planned_athome_cgm	CTRU_Venous	101
S88	15	venous_with_matching_cgm_and_with_planned_athome_cgm	CTRU_Venous	121
S88	20	venous_with_matching_cgm_and_with_planned_athome_cgm	CTRU_Venous	118
S88	30	venous_with_matching_cgm_and_with_planned_athome_cgm	CTRU_Venous	106
S88	40	venous_with_matching_cgm_and_with_planned_athome_cgm	CTRU_Venous	103
S88	50	venous_with_matching_cgm_and_with_planned_athome_cgm	CTRU_Venous	121
S88	60	venous_with_matching_cgm_and_with_planned_athome_cgm	CTRU_Venous	133
S88	75	venous_with_matching_cgm_and_with_planned_athome_cgm	CTRU_Venous	151
S88	90	venous_with_matching_cgm_and_with_planned_athome_cgm	CTRU_Venous	134
S88	105	venous_with_matching_cgm_and_with_planned_athome_cgm	CTRU_Venous	132
S88	120	venous_with_matching_cgm_and_with_planned_athome_cgm	CTRU_Venous	123
S88	135	venous_with_matching_cgm_and_with_planned_athome_cgm	CTRU_Venous	140
S88	150	venous_with_matching_cgm_and_with_planned_athome_cgm	CTRU_Venous	121
S88	180	venous_with_matching_cgm_and_with_planned_athome_cgm	CTRU_Venous	81
S89	-10	venous_with_matching_cgm_and_with_planned_athome_cgm	CTRU_Venous	101
S89	0	venous_with_matching_cgm_and_with_planned_athome_cgm	CTRU_Venous	100
S89	10	venous_with_matching_cgm_and_with_planned_athome_cgm	CTRU_Venous	104
S89	15	venous_with_matching_cgm_and_with_planned_athome_cgm	CTRU_Venous	120
S89	20	venous_with_matching_cgm_and_with_planned_athome_cgm	CTRU_Venous	119
S89	30	venous_with_matching_cgm_and_with_planned_athome_cgm	CTRU_Venous	137
S89	40	venous_with_matching_cgm_and_with_planned_athome_cgm	CTRU_Venous	147
S89	50	venous_with_matching_cgm_and_with_planned_athome_cgm	CTRU_Venous	149
S89	60	venous_with_matching_cgm_and_with_planned_athome_cgm	CTRU_Venous	172
S89	75	venous_with_matching_cgm_and_with_planned_athome_cgm	CTRU_Venous	142
S89	90	venous_with_matching_cgm_and_with_planned_athome_cgm	CTRU_Venous	136
S89	105	venous_with_matching_cgm_and_with_planned_athome_cgm	CTRU_Venous	110
S89	120	venous_with_matching_cgm_and_with_planned_athome_cgm	CTRU_Venous	100
S89	135	venous_with_matching_cgm_and_with_planned_athome_cgm	CTRU_Venous	97
S89	150	venous_with_matching_cgm_and_with_planned_athome_cgm	CTRU_Venous	95
S89	180	venous_with_matching_cgm_and_with_planned_athome_cgm	CTRU_Venous	96
S90	-10	venous_with_matching_cgm_and_with_planned_athome_cgm	CTRU_Venous	83
S90	0	venous_with_matching_cgm_and_with_planned_athome_cgm	CTRU_Venous	82
S90	10	venous_with_matching_cgm_and_with_planned_athome_cgm	CTRU_Venous	98
S90	15	venous_with_matching_cgm_and_with_planned_athome_cgm	CTRU_Venous	113
S90	20	venous_with_matching_cgm_and_with_planned_athome_cgm	CTRU_Venous	124
S90	30	venous_with_matching_cgm_and_with_planned_athome_cgm	CTRU_Venous	107
S90	40	venous_with_matching_cgm_and_with_planned_athome_cgm	CTRU_Venous	75
S90	50	venous_with_matching_cgm_and_with_planned_athome_cgm	CTRU_Venous	91
S90	60	venous_with_matching_cgm_and_with_planned_athome_cgm	CTRU_Venous	74
S90	75	venous_with_matching_cgm_and_with_planned_athome_cgm	CTRU_Venous	87
S90	90	venous_with_matching_cgm_and_with_planned_athome_cgm	CTRU_Venous	71
S90	105	venous_with_matching_cgm_and_with_planned_athome_cgm	CTRU_Venous	76
S90	120	venous_with_matching_cgm_and_with_planned_athome_cgm	CTRU_Venous	78
S90	135	venous_with_matching_cgm_and_with_planned_athome_cgm	CTRU_Venous	87
S90	150	venous_with_matching_cgm_and_with_planned_athome_cgm	CTRU_Venous	65
S90	180	venous_with_matching_cgm_and_with_planned_athome_cgm	CTRU_Venous	59
S93	-10	venous_with_matching_cgm_and_with_planned_athome_cgm	CTRU_Venous	93
S93	0	venous_with_matching_cgm_and_with_planned_athome_cgm	CTRU_Venous	92
S93	10	venous_with_matching_cgm_and_with_planned_athome_cgm	CTRU_Venous	95
S93	15	venous_with_matching_cgm_and_with_planned_athome_cgm	CTRU_Venous	103
S93	20	venous_with_matching_cgm_and_with_planned_athome_cgm	CTRU_Venous	118
S93	30	venous_with_matching_cgm_and_with_planned_athome_cgm	CTRU_Venous	144
S93	40	venous_with_matching_cgm_and_with_planned_athome_cgm	CTRU_Venous	168
S93	50	venous_with_matching_cgm_and_with_planned_athome_cgm	CTRU_Venous	153
S93	60	venous_with_matching_cgm_and_with_planned_athome_cgm	CTRU_Venous	164
S93	75	venous_with_matching_cgm_and_with_planned_athome_cgm	CTRU_Venous	157
S93	90	venous_with_matching_cgm_and_with_planned_athome_cgm	CTRU_Venous	142
S93	105	venous_with_matching_cgm_and_with_planned_athome_cgm	CTRU_Venous	128
S93	120	venous_with_matching_cgm_and_with_planned_athome_cgm	CTRU_Venous	116
S93	135	venous_with_matching_cgm_and_with_planned_athome_cgm	CTRU_Venous	116
S93	150	venous_with_matching_cgm_and_with_planned_athome_cgm	CTRU_Venous	107
S93	180	venous_with_matching_cgm_and_with_planned_athome_cgm	CTRU_Venous	81
S101	-10	venous_with_matching_cgm_and_with_planned_athome_cgm	CTRU_Venous	93
S101	0	venous_with_matching_cgm_and_with_planned_athome_cgm	CTRU_Venous	104
S101	10	venous_with_matching_cgm_and_with_planned_athome_cgm	CTRU_Venous	111
S101	15	venous_with_matching_cgm_and_with_planned_athome_cgm	CTRU_Venous	122
S101	20	venous_with_matching_cgm_and_with_planned_athome_cgm	CTRU_Venous	143
S101	30	venous_with_matching_cgm_and_with_planned_athome_cgm	CTRU_Venous	151
S101	40	venous_with_matching_cgm_and_with_planned_athome_cgm	CTRU_Venous	142
S101	50	venous_with_matching_cgm_and_with_planned_athome_cgm	CTRU_Venous	164
S101	60	venous_with_matching_cgm_and_with_planned_athome_cgm	CTRU_Venous	150
S101	75	venous_with_matching_cgm_and_with_planned_athome_cgm	CTRU_Venous	148
S101	90	venous_with_matching_cgm_and_with_planned_athome_cgm	CTRU_Venous	156
S101	105	venous_with_matching_cgm_and_with_planned_athome_cgm	CTRU_Venous	142
S101	120	venous_with_matching_cgm_and_with_planned_athome_cgm	CTRU_Venous	137
S101	135	venous_with_matching_cgm_and_with_planned_athome_cgm	CTRU_Venous	125
S101	150	venous_with_matching_cgm_and_with_planned_athome_cgm	CTRU_Venous	115
S101	180	venous_with_matching_cgm_and_with_planned_athome_cgm	CTRU_Venous	108
S103	-10	venous_with_matching_cgm_and_with_planned_athome_cgm	CTRU_Venous	116
S103	0	venous_with_matching_cgm_and_with_planned_athome_cgm	CTRU_Venous	114
S103	10	venous_with_matching_cgm_and_with_planned_athome_cgm	CTRU_Venous	151
S103	15	venous_with_matching_cgm_and_with_planned_athome_cgm	CTRU_Venous	160
S103	20	venous_with_matching_cgm_and_with_planned_athome_cgm	CTRU_Venous	176
S103	30	venous_with_matching_cgm_and_with_planned_athome_cgm	CTRU_Venous	199
S103	40	venous_with_matching_cgm_and_with_planned_athome_cgm	CTRU_Venous	219
S103	50	venous_with_matching_cgm_and_with_planned_athome_cgm	CTRU_Venous	216
S103	60	venous_with_matching_cgm_and_with_planned_athome_cgm	CTRU_Venous	202
S103	75	venous_with_matching_cgm_and_with_planned_athome_cgm	CTRU_Venous	182
S103	90	venous_with_matching_cgm_and_with_planned_athome_cgm	CTRU_Venous	233
S103	105	venous_with_matching_cgm_and_with_planned_athome_cgm	CTRU_Venous	210
S103	120	venous_with_matching_cgm_and_with_planned_athome_cgm	CTRU_Venous	191
S103	135	venous_with_matching_cgm_and_with_planned_athome_cgm	CTRU_Venous	155
S103	150	venous_with_matching_cgm_and_with_planned_athome_cgm	CTRU_Venous	122
S103	180	venous_with_matching_cgm_and_with_planned_athome_cgm	CTRU_Venous	105
S104	-10	venous_with_matching_cgm_and_with_planned_athome_cgm	CTRU_Venous	83
S104	0	venous_with_matching_cgm_and_with_planned_athome_cgm	CTRU_Venous	94
S104	10	venous_with_matching_cgm_and_with_planned_athome_cgm	CTRU_Venous	98
S104	15	venous_with_matching_cgm_and_with_planned_athome_cgm	CTRU_Venous	109
S104	20	venous_with_matching_cgm_and_with_planned_athome_cgm	CTRU_Venous	116
S104	30	venous_with_matching_cgm_and_with_planned_athome_cgm	CTRU_Venous	129
S104	40	venous_with_matching_cgm_and_with_planned_athome_cgm	CTRU_Venous	134
S104	50	venous_with_matching_cgm_and_with_planned_athome_cgm	CTRU_Venous	134
S104	60	venous_with_matching_cgm_and_with_planned_athome_cgm	CTRU_Venous	137
S104	75	venous_with_matching_cgm_and_with_planned_athome_cgm	CTRU_Venous	112
S104	90	venous_with_matching_cgm_and_with_planned_athome_cgm	CTRU_Venous	106
S104	105	venous_with_matching_cgm_and_with_planned_athome_cgm	CTRU_Venous	109
S104	120	venous_with_matching_cgm_and_with_planned_athome_cgm	CTRU_Venous	106
S104	135	venous_with_matching_cgm_and_with_planned_athome_cgm	CTRU_Venous	102
S104	150	venous_with_matching_cgm_and_with_planned_athome_cgm	CTRU_Venous	106
S104	180	venous_with_matching_cgm_and_with_planned_athome_cgm	CTRU_Venous	84
S107	-10	venous_with_matching_cgm_and_with_planned_athome_cgm	CTRU_Venous	108
S107	0	venous_with_matching_cgm_and_with_planned_athome_cgm	CTRU_Venous	104
S107	10	venous_with_matching_cgm_and_with_planned_athome_cgm	CTRU_Venous	115
S107	15	venous_with_matching_cgm_and_with_planned_athome_cgm	CTRU_Venous	128
S107	20	venous_with_matching_cgm_and_with_planned_athome_cgm	CTRU_Venous	159
S107	30	venous_with_matching_cgm_and_with_planned_athome_cgm	CTRU_Venous	180
S107	40	venous_with_matching_cgm_and_with_planned_athome_cgm	CTRU_Venous	194
S107	50	venous_with_matching_cgm_and_with_planned_athome_cgm	CTRU_Venous	178
S107	60	venous_with_matching_cgm_and_with_planned_athome_cgm	CTRU_Venous	174
S107	75	venous_with_matching_cgm_and_with_planned_athome_cgm	CTRU_Venous	152
S107	90	venous_with_matching_cgm_and_with_planned_athome_cgm	CTRU_Venous	107
S107	105	venous_with_matching_cgm_and_with_planned_athome_cgm	CTRU_Venous	98
S107	120	venous_with_matching_cgm_and_with_planned_athome_cgm	CTRU_Venous	115
S107	135	venous_with_matching_cgm_and_with_planned_athome_cgm	CTRU_Venous	96
S107	150	venous_with_matching_cgm_and_with_planned_athome_cgm	CTRU_Venous	101
S107	180	venous_with_matching_cgm_and_with_planned_athome_cgm	CTRU_Venous	43
S106	-10	venous_with_matching_cgm_and_with_planned_athome_cgm	CTRU_Venous	97
S106	0	venous_with_matching_cgm_and_with_planned_athome_cgm	CTRU_Venous	98
S106	10	venous_with_matching_cgm_and_with_planned_athome_cgm	CTRU_Venous	108
S106	20	venous_with_matching_cgm_and_with_planned_athome_cgm	CTRU_Venous	129
S106	30	venous_with_matching_cgm_and_with_planned_athome_cgm	CTRU_Venous	116
S106	40	venous_with_matching_cgm_and_with_planned_athome_cgm	CTRU_Venous	121
S106	50	venous_with_matching_cgm_and_with_planned_athome_cgm	CTRU_Venous	121
S106	60	venous_with_matching_cgm_and_with_planned_athome_cgm	CTRU_Venous	126
S106	75	venous_with_matching_cgm_and_with_planned_athome_cgm	CTRU_Venous	112
S106	90	venous_with_matching_cgm_and_with_planned_athome_cgm	CTRU_Venous	118
S106	105	venous_with_matching_cgm_and_with_planned_athome_cgm	CTRU_Venous	110
S106	120	venous_with_matching_cgm_and_with_planned_athome_cgm	CTRU_Venous	126
S106	135	venous_with_matching_cgm_and_with_planned_athome_cgm	CTRU_Venous	102
S106	150	venous_with_matching_cgm_and_with_planned_athome_cgm	CTRU_Venous	102
S106	180	venous_with_matching_cgm_and_with_planned_athome_cgm	CTRU_Venous	73
S100	-10	venous_with_matching_cgm_and_with_planned_athome_cgm	CTRU_Venous	81
S100	0	venous_with_matching_cgm_and_with_planned_athome_cgm	CTRU_Venous	79
S100	10	venous_with_matching_cgm_and_with_planned_athome_cgm	CTRU_Venous	81
S100	15	venous_with_matching_cgm_and_with_planned_athome_cgm	CTRU_Venous	86
S100	20	venous_with_matching_cgm_and_with_planned_athome_cgm	CTRU_Venous	108
S100	30	venous_with_matching_cgm_and_with_planned_athome_cgm	CTRU_Venous	126
S100	40	venous_with_matching_cgm_and_with_planned_athome_cgm	CTRU_Venous	142
S100	50	venous_with_matching_cgm_and_with_planned_athome_cgm	CTRU_Venous	150
S100	60	venous_with_matching_cgm_and_with_planned_athome_cgm	CTRU_Venous	118
S100	75	venous_with_matching_cgm_and_with_planned_athome_cgm	CTRU_Venous	126
S100	90	venous_with_matching_cgm_and_with_planned_athome_cgm	CTRU_Venous	99
S100	105	venous_with_matching_cgm_and_with_planned_athome_cgm	CTRU_Venous	101
S100	120	venous_with_matching_cgm_and_with_planned_athome_cgm	CTRU_Venous	113
S100	135	venous_with_matching_cgm_and_with_planned_athome_cgm	CTRU_Venous	94
S100	150	venous_with_matching_cgm_and_with_planned_athome_cgm	CTRU_Venous	120
S100	180	venous_with_matching_cgm_and_with_planned_athome_cgm	CTRU_Venous	78
S95	-10	venous_with_matching_cgm_and_with_planned_athome_cgm	CTRU_Venous	117
S95	0	venous_with_matching_cgm_and_with_planned_athome_cgm	CTRU_Venous	110
S95	10	venous_with_matching_cgm_and_with_planned_athome_cgm	CTRU_Venous	111
S95	15	venous_with_matching_cgm_and_with_planned_athome_cgm	CTRU_Venous	113
S95	20	venous_with_matching_cgm_and_with_planned_athome_cgm	CTRU_Venous	120
S95	30	venous_with_matching_cgm_and_with_planned_athome_cgm	CTRU_Venous	152
S95	40	venous_with_matching_cgm_and_with_planned_athome_cgm	CTRU_Venous	191
S95	50	venous_with_matching_cgm_and_with_planned_athome_cgm	CTRU_Venous	214
S95	60	venous_with_matching_cgm_and_with_planned_athome_cgm	CTRU_Venous	215
S95	75	venous_with_matching_cgm_and_with_planned_athome_cgm	CTRU_Venous	205
S95	90	venous_with_matching_cgm_and_with_planned_athome_cgm	CTRU_Venous	223
S95	105	venous_with_matching_cgm_and_with_planned_athome_cgm	CTRU_Venous	190
S95	120	venous_with_matching_cgm_and_with_planned_athome_cgm	CTRU_Venous	159
S95	135	venous_with_matching_cgm_and_with_planned_athome_cgm	CTRU_Venous	144
S95	150	venous_with_matching_cgm_and_with_planned_athome_cgm	CTRU_Venous	105
S95	180	venous_with_matching_cgm_and_with_planned_athome_cgm	CTRU_Venous	75
S117	-10	venous_with_matching_cgm_and_with_planned_athome_cgm	CTRU_Venous	107
S117	0	venous_with_matching_cgm_and_with_planned_athome_cgm	CTRU_Venous	106
S117	10	venous_with_matching_cgm_and_with_planned_athome_cgm	CTRU_Venous	101
S117	15	venous_with_matching_cgm_and_with_planned_athome_cgm	CTRU_Venous	117
S117	20	venous_with_matching_cgm_and_with_planned_athome_cgm	CTRU_Venous	137
S117	30	venous_with_matching_cgm_and_with_planned_athome_cgm	CTRU_Venous	155
S117	40	venous_with_matching_cgm_and_with_planned_athome_cgm	CTRU_Venous	178
S117	50	venous_with_matching_cgm_and_with_planned_athome_cgm	CTRU_Venous	200
S117	60	venous_with_matching_cgm_and_with_planned_athome_cgm	CTRU_Venous	223
S117	75	venous_with_matching_cgm_and_with_planned_athome_cgm	CTRU_Venous	217
S117	90	venous_with_matching_cgm_and_with_planned_athome_cgm	CTRU_Venous	213
S117	105	venous_with_matching_cgm_and_with_planned_athome_cgm	CTRU_Venous	230
S117	120	venous_with_matching_cgm_and_with_planned_athome_cgm	CTRU_Venous	217
S117	135	venous_with_matching_cgm_and_with_planned_athome_cgm	CTRU_Venous	221
S117	150	venous_with_matching_cgm_and_with_planned_athome_cgm	CTRU_Venous	201
S117	180	venous_with_matching_cgm_and_with_planned_athome_cgm	CTRU_Venous	188
S122	-10	venous_with_matching_cgm_and_with_planned_athome_cgm	CTRU_Venous	145
S122	0	venous_with_matching_cgm_and_with_planned_athome_cgm	CTRU_Venous	138
S122	10	venous_with_matching_cgm_and_with_planned_athome_cgm	CTRU_Venous	136
S122	15	venous_with_matching_cgm_and_with_planned_athome_cgm	CTRU_Venous	143
S122	20	venous_with_matching_cgm_and_with_planned_athome_cgm	CTRU_Venous	152
S122	30	venous_with_matching_cgm_and_with_planned_athome_cgm	CTRU_Venous	189
S122	40	venous_with_matching_cgm_and_with_planned_athome_cgm	CTRU_Venous	199
S122	50	venous_with_matching_cgm_and_with_planned_athome_cgm	CTRU_Venous	229
S122	60	venous_with_matching_cgm_and_with_planned_athome_cgm	CTRU_Venous	231
S122	75	venous_with_matching_cgm_and_with_planned_athome_cgm	CTRU_Venous	249
S122	90	venous_with_matching_cgm_and_with_planned_athome_cgm	CTRU_Venous	240
S122	105	venous_with_matching_cgm_and_with_planned_athome_cgm	CTRU_Venous	234
S122	120	venous_with_matching_cgm_and_with_planned_athome_cgm	CTRU_Venous	237
S122	135	venous_with_matching_cgm_and_with_planned_athome_cgm	CTRU_Venous	235
S122	150	venous_with_matching_cgm_and_with_planned_athome_cgm	CTRU_Venous	224
S122	180	venous_with_matching_cgm_and_with_planned_athome_cgm	CTRU_Venous	198
S118	-10	venous_with_matching_cgm_and_with_planned_athome_cgm	CTRU_Venous	113
S118	0	venous_with_matching_cgm_and_with_planned_athome_cgm	CTRU_Venous	109
S118	10	venous_with_matching_cgm_and_with_planned_athome_cgm	CTRU_Venous	114
S118	15	venous_with_matching_cgm_and_with_planned_athome_cgm	CTRU_Venous	137
S118	20	venous_with_matching_cgm_and_with_planned_athome_cgm	CTRU_Venous	154
S118	30	venous_with_matching_cgm_and_with_planned_athome_cgm	CTRU_Venous	172
S118	40	venous_with_matching_cgm_and_with_planned_athome_cgm	CTRU_Venous	175
S118	50	venous_with_matching_cgm_and_with_planned_athome_cgm	CTRU_Venous	188
S118	60	venous_with_matching_cgm_and_with_planned_athome_cgm	CTRU_Venous	191
S118	75	venous_with_matching_cgm_and_with_planned_athome_cgm	CTRU_Venous	192
S118	90	venous_with_matching_cgm_and_with_planned_athome_cgm	CTRU_Venous	192
S118	105	venous_with_matching_cgm_and_with_planned_athome_cgm	CTRU_Venous	173
S118	120	venous_with_matching_cgm_and_with_planned_athome_cgm	CTRU_Venous	167
S118	135	venous_with_matching_cgm_and_with_planned_athome_cgm	CTRU_Venous	151
S118	150	venous_with_matching_cgm_and_with_planned_athome_cgm	CTRU_Venous	124
S118	180	venous_with_matching_cgm_and_with_planned_athome_cgm	CTRU_Venous	95
S121	-10	venous_with_matching_cgm_and_with_planned_athome_cgm	CTRU_Venous	89
S121	0	venous_with_matching_cgm_and_with_planned_athome_cgm	CTRU_Venous	93
S121	10	venous_with_matching_cgm_and_with_planned_athome_cgm	CTRU_Venous	94
S121	15	venous_with_matching_cgm_and_with_planned_athome_cgm	CTRU_Venous	136
S121	20	venous_with_matching_cgm_and_with_planned_athome_cgm	CTRU_Venous	117
S121	30	venous_with_matching_cgm_and_with_planned_athome_cgm	CTRU_Venous	161
S121	40	venous_with_matching_cgm_and_with_planned_athome_cgm	CTRU_Venous	164
S121	50	venous_with_matching_cgm_and_with_planned_athome_cgm	CTRU_Venous	152
S121	60	venous_with_matching_cgm_and_with_planned_athome_cgm	CTRU_Venous	169
S121	75	venous_with_matching_cgm_and_with_planned_athome_cgm	CTRU_Venous	153
S121	90	venous_with_matching_cgm_and_with_planned_athome_cgm	CTRU_Venous	139
S121	105	venous_with_matching_cgm_and_with_planned_athome_cgm	CTRU_Venous	118
S121	120	venous_with_matching_cgm_and_with_planned_athome_cgm	CTRU_Venous	87
S121	135	venous_with_matching_cgm_and_with_planned_athome_cgm	CTRU_Venous	105
S121	150	venous_with_matching_cgm_and_with_planned_athome_cgm	CTRU_Venous	67
S121	180	venous_with_matching_cgm_and_with_planned_athome_cgm	CTRU_Venous	94
S19	-10	venous_with_matching_cgm_and_with_planned_athome_cgm	CTRU_CGM	116
S19	-5	venous_with_matching_cgm_and_with_planned_athome_cgm	CTRU_CGM	113
S19	0	venous_with_matching_cgm_and_with_planned_athome_cgm	CTRU_CGM	111
S19	5	venous_with_matching_cgm_and_with_planned_athome_cgm	CTRU_CGM	118
S19	10	venous_with_matching_cgm_and_with_planned_athome_cgm	CTRU_CGM	136
S19	15	venous_with_matching_cgm_and_with_planned_athome_cgm	CTRU_CGM	158
S19	20	venous_with_matching_cgm_and_with_planned_athome_cgm	CTRU_CGM	178
S19	25	venous_with_matching_cgm_and_with_planned_athome_cgm	CTRU_CGM	198
S19	30	venous_with_matching_cgm_and_with_planned_athome_cgm	CTRU_CGM	214
S19	35	venous_with_matching_cgm_and_with_planned_athome_cgm	CTRU_CGM	223
S19	40	venous_with_matching_cgm_and_with_planned_athome_cgm	CTRU_CGM	228
S19	45	venous_with_matching_cgm_and_with_planned_athome_cgm	CTRU_CGM	231
S19	50	venous_with_matching_cgm_and_with_planned_athome_cgm	CTRU_CGM	231
S19	55	venous_with_matching_cgm_and_with_planned_athome_cgm	CTRU_CGM	227
S19	60	venous_with_matching_cgm_and_with_planned_athome_cgm	CTRU_CGM	225
S19	65	venous_with_matching_cgm_and_with_planned_athome_cgm	CTRU_CGM	218
S19	70	venous_with_matching_cgm_and_with_planned_athome_cgm	CTRU_CGM	213
S19	75	venous_with_matching_cgm_and_with_planned_athome_cgm	CTRU_CGM	204
S19	80	venous_with_matching_cgm_and_with_planned_athome_cgm	CTRU_CGM	199
S19	85	venous_with_matching_cgm_and_with_planned_athome_cgm	CTRU_CGM	198
S19	90	venous_with_matching_cgm_and_with_planned_athome_cgm	CTRU_CGM	201
S19	95	venous_with_matching_cgm_and_with_planned_athome_cgm	CTRU_CGM	198
S19	100	venous_with_matching_cgm_and_with_planned_athome_cgm	CTRU_CGM	191
S19	105	venous_with_matching_cgm_and_with_planned_athome_cgm	CTRU_CGM	182
S19	110	venous_with_matching_cgm_and_with_planned_athome_cgm	CTRU_CGM	175
S19	115	venous_with_matching_cgm_and_with_planned_athome_cgm	CTRU_CGM	172
S19	120	venous_with_matching_cgm_and_with_planned_athome_cgm	CTRU_CGM	165
S19	125	venous_with_matching_cgm_and_with_planned_athome_cgm	CTRU_CGM	163
S19	130	venous_with_matching_cgm_and_with_planned_athome_cgm	CTRU_CGM	158
S19	135	venous_with_matching_cgm_and_with_planned_athome_cgm	CTRU_CGM	153
S19	140	venous_with_matching_cgm_and_with_planned_athome_cgm	CTRU_CGM	149
S19	145	venous_with_matching_cgm_and_with_planned_athome_cgm	CTRU_CGM	143
S19	150	venous_with_matching_cgm_and_with_planned_athome_cgm	CTRU_CGM	140
S19	155	venous_with_matching_cgm_and_with_planned_athome_cgm	CTRU_CGM	135
S19	160	venous_with_matching_cgm_and_with_planned_athome_cgm	CTRU_CGM	131
S19	165	venous_with_matching_cgm_and_with_planned_athome_cgm	CTRU_CGM	127
S19	170	venous_with_matching_cgm_and_with_planned_athome_cgm	CTRU_CGM	121
S19	175	venous_with_matching_cgm_and_with_planned_athome_cgm	CTRU_CGM	114
S19	180	venous_with_matching_cgm_and_with_planned_athome_cgm	CTRU_CGM	106
S22	-10	venous_with_matching_cgm_and_with_planned_athome_cgm	CTRU_CGM	108
S22	-5	venous_with_matching_cgm_and_with_planned_athome_cgm	CTRU_CGM	108
S22	0	venous_with_matching_cgm_and_with_planned_athome_cgm	CTRU_CGM	108
S22	5	venous_with_matching_cgm_and_with_planned_athome_cgm	CTRU_CGM	109
S22	10	venous_with_matching_cgm_and_with_planned_athome_cgm	CTRU_CGM	110
S22	15	venous_with_matching_cgm_and_with_planned_athome_cgm	CTRU_CGM	110
S22	20	venous_with_matching_cgm_and_with_planned_athome_cgm	CTRU_CGM	124
S22	25	venous_with_matching_cgm_and_with_planned_athome_cgm	CTRU_CGM	145
S22	30	venous_with_matching_cgm_and_with_planned_athome_cgm	CTRU_CGM	172
S22	35	venous_with_matching_cgm_and_with_planned_athome_cgm	CTRU_CGM	196
S22	40	venous_with_matching_cgm_and_with_planned_athome_cgm	CTRU_CGM	216
S22	45	venous_with_matching_cgm_and_with_planned_athome_cgm	CTRU_CGM	228
S22	50	venous_with_matching_cgm_and_with_planned_athome_cgm	CTRU_CGM	225
S22	55	venous_with_matching_cgm_and_with_planned_athome_cgm	CTRU_CGM	235
S22	60	venous_with_matching_cgm_and_with_planned_athome_cgm	CTRU_CGM	220
S22	65	venous_with_matching_cgm_and_with_planned_athome_cgm	CTRU_CGM	196
S22	70	venous_with_matching_cgm_and_with_planned_athome_cgm	CTRU_CGM	175
S22	75	venous_with_matching_cgm_and_with_planned_athome_cgm	CTRU_CGM	166
S22	80	venous_with_matching_cgm_and_with_planned_athome_cgm	CTRU_CGM	172
S22	85	venous_with_matching_cgm_and_with_planned_athome_cgm	CTRU_CGM	187
S22	90	venous_with_matching_cgm_and_with_planned_athome_cgm	CTRU_CGM	216
S22	95	venous_with_matching_cgm_and_with_planned_athome_cgm	CTRU_CGM	224
S22	100	venous_with_matching_cgm_and_with_planned_athome_cgm	CTRU_CGM	221
S22	105	venous_with_matching_cgm_and_with_planned_athome_cgm	CTRU_CGM	215
S22	110	venous_with_matching_cgm_and_with_planned_athome_cgm	CTRU_CGM	204
S22	115	venous_with_matching_cgm_and_with_planned_athome_cgm	CTRU_CGM	192
S22	120	venous_with_matching_cgm_and_with_planned_athome_cgm	CTRU_CGM	183
S22	125	venous_with_matching_cgm_and_with_planned_athome_cgm	CTRU_CGM	175
S22	130	venous_with_matching_cgm_and_with_planned_athome_cgm	CTRU_CGM	169
S22	135	venous_with_matching_cgm_and_with_planned_athome_cgm	CTRU_CGM	162
S22	140	venous_with_matching_cgm_and_with_planned_athome_cgm	CTRU_CGM	157
S22	145	venous_with_matching_cgm_and_with_planned_athome_cgm	CTRU_CGM	150
S22	150	venous_with_matching_cgm_and_with_planned_athome_cgm	CTRU_CGM	142
S22	155	venous_with_matching_cgm_and_with_planned_athome_cgm	CTRU_CGM	136
S22	160	venous_with_matching_cgm_and_with_planned_athome_cgm	CTRU_CGM	129
S22	165	venous_with_matching_cgm_and_with_planned_athome_cgm	CTRU_CGM	123
S22	170	venous_with_matching_cgm_and_with_planned_athome_cgm	CTRU_CGM	116
S22	175	venous_with_matching_cgm_and_with_planned_athome_cgm	CTRU_CGM	111
S22	180	venous_with_matching_cgm_and_with_planned_athome_cgm	CTRU_CGM	104
S27	-10	venous_with_matching_cgm_and_with_planned_athome_cgm	CTRU_CGM	107
S27	-5	venous_with_matching_cgm_and_with_planned_athome_cgm	CTRU_CGM	107
S27	0	venous_with_matching_cgm_and_with_planned_athome_cgm	CTRU_CGM	107
S27	5	venous_with_matching_cgm_and_with_planned_athome_cgm	CTRU_CGM	107
S27	10	venous_with_matching_cgm_and_with_planned_athome_cgm	CTRU_CGM	107
S27	15	venous_with_matching_cgm_and_with_planned_athome_cgm	CTRU_CGM	108
S27	20	venous_with_matching_cgm_and_with_planned_athome_cgm	CTRU_CGM	112
S27	25	venous_with_matching_cgm_and_with_planned_athome_cgm	CTRU_CGM	119
S27	30	venous_with_matching_cgm_and_with_planned_athome_cgm	CTRU_CGM	132
S27	35	venous_with_matching_cgm_and_with_planned_athome_cgm	CTRU_CGM	150
S27	40	venous_with_matching_cgm_and_with_planned_athome_cgm	CTRU_CGM	170
S27	45	venous_with_matching_cgm_and_with_planned_athome_cgm	CTRU_CGM	190
S27	50	venous_with_matching_cgm_and_with_planned_athome_cgm	CTRU_CGM	206
S27	55	venous_with_matching_cgm_and_with_planned_athome_cgm	CTRU_CGM	219
S27	60	venous_with_matching_cgm_and_with_planned_athome_cgm	CTRU_CGM	225
S27	65	venous_with_matching_cgm_and_with_planned_athome_cgm	CTRU_CGM	226
S27	70	venous_with_matching_cgm_and_with_planned_athome_cgm	CTRU_CGM	224
S27	75	venous_with_matching_cgm_and_with_planned_athome_cgm	CTRU_CGM	219
S27	80	venous_with_matching_cgm_and_with_planned_athome_cgm	CTRU_CGM	215
S27	85	venous_with_matching_cgm_and_with_planned_athome_cgm	CTRU_CGM	211
S27	90	venous_with_matching_cgm_and_with_planned_athome_cgm	CTRU_CGM	208
S27	95	venous_with_matching_cgm_and_with_planned_athome_cgm	CTRU_CGM	201
S27	100	venous_with_matching_cgm_and_with_planned_athome_cgm	CTRU_CGM	192
S27	105	venous_with_matching_cgm_and_with_planned_athome_cgm	CTRU_CGM	183
S27	110	venous_with_matching_cgm_and_with_planned_athome_cgm	CTRU_CGM	174
S27	115	venous_with_matching_cgm_and_with_planned_athome_cgm	CTRU_CGM	167
S27	120	venous_with_matching_cgm_and_with_planned_athome_cgm	CTRU_CGM	164
S27	125	venous_with_matching_cgm_and_with_planned_athome_cgm	CTRU_CGM	165
S27	130	venous_with_matching_cgm_and_with_planned_athome_cgm	CTRU_CGM	165
S27	135	venous_with_matching_cgm_and_with_planned_athome_cgm	CTRU_CGM	166
S27	140	venous_with_matching_cgm_and_with_planned_athome_cgm	CTRU_CGM	168
S27	145	venous_with_matching_cgm_and_with_planned_athome_cgm	CTRU_CGM	167
S27	150	venous_with_matching_cgm_and_with_planned_athome_cgm	CTRU_CGM	167
S27	155	venous_with_matching_cgm_and_with_planned_athome_cgm	CTRU_CGM	165
S27	160	venous_with_matching_cgm_and_with_planned_athome_cgm	CTRU_CGM	158
S27	165	venous_with_matching_cgm_and_with_planned_athome_cgm	CTRU_CGM	150
S27	170	venous_with_matching_cgm_and_with_planned_athome_cgm	CTRU_CGM	141
S27	175	venous_with_matching_cgm_and_with_planned_athome_cgm	CTRU_CGM	128
S27	180	venous_with_matching_cgm_and_with_planned_athome_cgm	CTRU_CGM	116
S28	-10	venous_with_matching_cgm_and_with_planned_athome_cgm	CTRU_CGM	137
S28	-5	venous_with_matching_cgm_and_with_planned_athome_cgm	CTRU_CGM	135
S28	0	venous_with_matching_cgm_and_with_planned_athome_cgm	CTRU_CGM	135
S28	5	venous_with_matching_cgm_and_with_planned_athome_cgm	CTRU_CGM	136
S28	10	venous_with_matching_cgm_and_with_planned_athome_cgm	CTRU_CGM	138
S28	15	venous_with_matching_cgm_and_with_planned_athome_cgm	CTRU_CGM	147
S28	20	venous_with_matching_cgm_and_with_planned_athome_cgm	CTRU_CGM	156
S28	25	venous_with_matching_cgm_and_with_planned_athome_cgm	CTRU_CGM	169
S28	30	venous_with_matching_cgm_and_with_planned_athome_cgm	CTRU_CGM	182
S28	35	venous_with_matching_cgm_and_with_planned_athome_cgm	CTRU_CGM	198
S28	40	venous_with_matching_cgm_and_with_planned_athome_cgm	CTRU_CGM	213
S28	45	venous_with_matching_cgm_and_with_planned_athome_cgm	CTRU_CGM	228
S28	50	venous_with_matching_cgm_and_with_planned_athome_cgm	CTRU_CGM	241
S28	55	venous_with_matching_cgm_and_with_planned_athome_cgm	CTRU_CGM	254
S28	60	venous_with_matching_cgm_and_with_planned_athome_cgm	CTRU_CGM	267
S28	65	venous_with_matching_cgm_and_with_planned_athome_cgm	CTRU_CGM	280
S28	70	venous_with_matching_cgm_and_with_planned_athome_cgm	CTRU_CGM	290
S28	75	venous_with_matching_cgm_and_with_planned_athome_cgm	CTRU_CGM	294
S28	80	venous_with_matching_cgm_and_with_planned_athome_cgm	CTRU_CGM	299
S28	85	venous_with_matching_cgm_and_with_planned_athome_cgm	CTRU_CGM	303
S28	90	venous_with_matching_cgm_and_with_planned_athome_cgm	CTRU_CGM	308
S28	95	venous_with_matching_cgm_and_with_planned_athome_cgm	CTRU_CGM	313
S28	100	venous_with_matching_cgm_and_with_planned_athome_cgm	CTRU_CGM	319
S28	105	venous_with_matching_cgm_and_with_planned_athome_cgm	CTRU_CGM	325
S28	110	venous_with_matching_cgm_and_with_planned_athome_cgm	CTRU_CGM	329
S28	115	venous_with_matching_cgm_and_with_planned_athome_cgm	CTRU_CGM	326
S28	120	venous_with_matching_cgm_and_with_planned_athome_cgm	CTRU_CGM	321
S28	125	venous_with_matching_cgm_and_with_planned_athome_cgm	CTRU_CGM	318
S28	130	venous_with_matching_cgm_and_with_planned_athome_cgm	CTRU_CGM	313
S28	135	venous_with_matching_cgm_and_with_planned_athome_cgm	CTRU_CGM	305
S28	140	venous_with_matching_cgm_and_with_planned_athome_cgm	CTRU_CGM	296
S28	145	venous_with_matching_cgm_and_with_planned_athome_cgm	CTRU_CGM	284
S28	150	venous_with_matching_cgm_and_with_planned_athome_cgm	CTRU_CGM	269
S28	155	venous_with_matching_cgm_and_with_planned_athome_cgm	CTRU_CGM	265
S28	160	venous_with_matching_cgm_and_with_planned_athome_cgm	CTRU_CGM	250
S28	165	venous_with_matching_cgm_and_with_planned_athome_cgm	CTRU_CGM	228
S28	170	venous_with_matching_cgm_and_with_planned_athome_cgm	CTRU_CGM	211
S28	175	venous_with_matching_cgm_and_with_planned_athome_cgm	CTRU_CGM	197
S28	180	venous_with_matching_cgm_and_with_planned_athome_cgm	CTRU_CGM	188
S32	-10	venous_with_matching_cgm_and_with_planned_athome_cgm	CTRU_CGM	121
S32	-5	venous_with_matching_cgm_and_with_planned_athome_cgm	CTRU_CGM	120
S32	0	venous_with_matching_cgm_and_with_planned_athome_cgm	CTRU_CGM	117
S32	5	venous_with_matching_cgm_and_with_planned_athome_cgm	CTRU_CGM	115
S32	10	venous_with_matching_cgm_and_with_planned_athome_cgm	CTRU_CGM	124
S32	15	venous_with_matching_cgm_and_with_planned_athome_cgm	CTRU_CGM	140
S32	20	venous_with_matching_cgm_and_with_planned_athome_cgm	CTRU_CGM	161
S32	25	venous_with_matching_cgm_and_with_planned_athome_cgm	CTRU_CGM	185
S32	30	venous_with_matching_cgm_and_with_planned_athome_cgm	CTRU_CGM	210
S32	35	venous_with_matching_cgm_and_with_planned_athome_cgm	CTRU_CGM	230
S32	40	venous_with_matching_cgm_and_with_planned_athome_cgm	CTRU_CGM	248
S32	45	venous_with_matching_cgm_and_with_planned_athome_cgm	CTRU_CGM	261
S32	50	venous_with_matching_cgm_and_with_planned_athome_cgm	CTRU_CGM	269
S32	55	venous_with_matching_cgm_and_with_planned_athome_cgm	CTRU_CGM	274
S32	60	venous_with_matching_cgm_and_with_planned_athome_cgm	CTRU_CGM	275
S32	65	venous_with_matching_cgm_and_with_planned_athome_cgm	CTRU_CGM	276
S32	70	venous_with_matching_cgm_and_with_planned_athome_cgm	CTRU_CGM	276
S32	75	venous_with_matching_cgm_and_with_planned_athome_cgm	CTRU_CGM	276
S32	80	venous_with_matching_cgm_and_with_planned_athome_cgm	CTRU_CGM	272
S32	85	venous_with_matching_cgm_and_with_planned_athome_cgm	CTRU_CGM	267
S32	90	venous_with_matching_cgm_and_with_planned_athome_cgm	CTRU_CGM	261
S32	95	venous_with_matching_cgm_and_with_planned_athome_cgm	CTRU_CGM	252
S32	100	venous_with_matching_cgm_and_with_planned_athome_cgm	CTRU_CGM	238
S32	105	venous_with_matching_cgm_and_with_planned_athome_cgm	CTRU_CGM	227
S32	110	venous_with_matching_cgm_and_with_planned_athome_cgm	CTRU_CGM	220
S32	115	venous_with_matching_cgm_and_with_planned_athome_cgm	CTRU_CGM	210
S32	120	venous_with_matching_cgm_and_with_planned_athome_cgm	CTRU_CGM	198
S32	125	venous_with_matching_cgm_and_with_planned_athome_cgm	CTRU_CGM	184
S32	130	venous_with_matching_cgm_and_with_planned_athome_cgm	CTRU_CGM	170
S32	135	venous_with_matching_cgm_and_with_planned_athome_cgm	CTRU_CGM	158
S32	140	venous_with_matching_cgm_and_with_planned_athome_cgm	CTRU_CGM	149
S32	145	venous_with_matching_cgm_and_with_planned_athome_cgm	CTRU_CGM	143
S32	150	venous_with_matching_cgm_and_with_planned_athome_cgm	CTRU_CGM	137
S32	155	venous_with_matching_cgm_and_with_planned_athome_cgm	CTRU_CGM	132
S32	160	venous_with_matching_cgm_and_with_planned_athome_cgm	CTRU_CGM	127
S32	165	venous_with_matching_cgm_and_with_planned_athome_cgm	CTRU_CGM	123
S32	170	venous_with_matching_cgm_and_with_planned_athome_cgm	CTRU_CGM	120
S32	175	venous_with_matching_cgm_and_with_planned_athome_cgm	CTRU_CGM	115
S32	180	venous_with_matching_cgm_and_with_planned_athome_cgm	CTRU_CGM	110
S59	-10	venous_with_matching_cgm_and_with_planned_athome_cgm	CTRU_CGM	137
S59	-5	venous_with_matching_cgm_and_with_planned_athome_cgm	CTRU_CGM	136
S59	0	venous_with_matching_cgm_and_with_planned_athome_cgm	CTRU_CGM	137
S59	5	venous_with_matching_cgm_and_with_planned_athome_cgm	CTRU_CGM	136
S59	10	venous_with_matching_cgm_and_with_planned_athome_cgm	CTRU_CGM	136
S59	15	venous_with_matching_cgm_and_with_planned_athome_cgm	CTRU_CGM	145
S59	20	venous_with_matching_cgm_and_with_planned_athome_cgm	CTRU_CGM	169
S59	25	venous_with_matching_cgm_and_with_planned_athome_cgm	CTRU_CGM	198
S59	30	venous_with_matching_cgm_and_with_planned_athome_cgm	CTRU_CGM	225
S59	35	venous_with_matching_cgm_and_with_planned_athome_cgm	CTRU_CGM	248
S59	40	venous_with_matching_cgm_and_with_planned_athome_cgm	CTRU_CGM	259
S59	45	venous_with_matching_cgm_and_with_planned_athome_cgm	CTRU_CGM	261
S59	50	venous_with_matching_cgm_and_with_planned_athome_cgm	CTRU_CGM	263
S59	55	venous_with_matching_cgm_and_with_planned_athome_cgm	CTRU_CGM	269
S59	60	venous_with_matching_cgm_and_with_planned_athome_cgm	CTRU_CGM	270
S59	65	venous_with_matching_cgm_and_with_planned_athome_cgm	CTRU_CGM	269
S59	70	venous_with_matching_cgm_and_with_planned_athome_cgm	CTRU_CGM	256
S59	75	venous_with_matching_cgm_and_with_planned_athome_cgm	CTRU_CGM	239
S59	80	venous_with_matching_cgm_and_with_planned_athome_cgm	CTRU_CGM	236
S59	85	venous_with_matching_cgm_and_with_planned_athome_cgm	CTRU_CGM	234
S59	90	venous_with_matching_cgm_and_with_planned_athome_cgm	CTRU_CGM	235
S59	95	venous_with_matching_cgm_and_with_planned_athome_cgm	CTRU_CGM	230
S59	100	venous_with_matching_cgm_and_with_planned_athome_cgm	CTRU_CGM	223
S59	105	venous_with_matching_cgm_and_with_planned_athome_cgm	CTRU_CGM	213
S59	110	venous_with_matching_cgm_and_with_planned_athome_cgm	CTRU_CGM	206
S59	115	venous_with_matching_cgm_and_with_planned_athome_cgm	CTRU_CGM	194
S59	120	venous_with_matching_cgm_and_with_planned_athome_cgm	CTRU_CGM	173
S59	125	venous_with_matching_cgm_and_with_planned_athome_cgm	CTRU_CGM	161
S59	130	venous_with_matching_cgm_and_with_planned_athome_cgm	CTRU_CGM	158
S59	135	venous_with_matching_cgm_and_with_planned_athome_cgm	CTRU_CGM	158
S59	140	venous_with_matching_cgm_and_with_planned_athome_cgm	CTRU_CGM	162
S59	145	venous_with_matching_cgm_and_with_planned_athome_cgm	CTRU_CGM	156
S59	150	venous_with_matching_cgm_and_with_planned_athome_cgm	CTRU_CGM	145
S59	155	venous_with_matching_cgm_and_with_planned_athome_cgm	CTRU_CGM	143
S59	160	venous_with_matching_cgm_and_with_planned_athome_cgm	CTRU_CGM	150
S59	165	venous_with_matching_cgm_and_with_planned_athome_cgm	CTRU_CGM	152
S59	170	venous_with_matching_cgm_and_with_planned_athome_cgm	CTRU_CGM	143
S59	175	venous_with_matching_cgm_and_with_planned_athome_cgm	CTRU_CGM	134
S59	180	venous_with_matching_cgm_and_with_planned_athome_cgm	CTRU_CGM	126
S74	-10	venous_with_matching_cgm_and_with_planned_athome_cgm	CTRU_CGM	112
S74	0	venous_with_matching_cgm_and_with_planned_athome_cgm	CTRU_CGM	107
S74	10	venous_with_matching_cgm_and_with_planned_athome_cgm	CTRU_CGM	113
S74	15	venous_with_matching_cgm_and_with_planned_athome_cgm	CTRU_CGM	129
S74	20	venous_with_matching_cgm_and_with_planned_athome_cgm	CTRU_CGM	154
S74	25	venous_with_matching_cgm_and_with_planned_athome_cgm	CTRU_CGM	179
S74	30	venous_with_matching_cgm_and_with_planned_athome_cgm	CTRU_CGM	203
S74	35	venous_with_matching_cgm_and_with_planned_athome_cgm	CTRU_CGM	235
S74	40	venous_with_matching_cgm_and_with_planned_athome_cgm	CTRU_CGM	261
S74	45	venous_with_matching_cgm_and_with_planned_athome_cgm	CTRU_CGM	281
S74	50	venous_with_matching_cgm_and_with_planned_athome_cgm	CTRU_CGM	288
S74	55	venous_with_matching_cgm_and_with_planned_athome_cgm	CTRU_CGM	294
S74	60	venous_with_matching_cgm_and_with_planned_athome_cgm	CTRU_CGM	294
S74	65	venous_with_matching_cgm_and_with_planned_athome_cgm	CTRU_CGM	289
S74	70	venous_with_matching_cgm_and_with_planned_athome_cgm	CTRU_CGM	278
S74	75	venous_with_matching_cgm_and_with_planned_athome_cgm	CTRU_CGM	268
S74	80	venous_with_matching_cgm_and_with_planned_athome_cgm	CTRU_CGM	246
S74	85	venous_with_matching_cgm_and_with_planned_athome_cgm	CTRU_CGM	223
S74	90	venous_with_matching_cgm_and_with_planned_athome_cgm	CTRU_CGM	208
S74	95	venous_with_matching_cgm_and_with_planned_athome_cgm	CTRU_CGM	200
S74	100	venous_with_matching_cgm_and_with_planned_athome_cgm	CTRU_CGM	197
S74	105	venous_with_matching_cgm_and_with_planned_athome_cgm	CTRU_CGM	202
S74	110	venous_with_matching_cgm_and_with_planned_athome_cgm	CTRU_CGM	208
S74	115	venous_with_matching_cgm_and_with_planned_athome_cgm	CTRU_CGM	212
S74	120	venous_with_matching_cgm_and_with_planned_athome_cgm	CTRU_CGM	213
S74	125	venous_with_matching_cgm_and_with_planned_athome_cgm	CTRU_CGM	213
S74	130	venous_with_matching_cgm_and_with_planned_athome_cgm	CTRU_CGM	211
S74	135	venous_with_matching_cgm_and_with_planned_athome_cgm	CTRU_CGM	206
S74	140	venous_with_matching_cgm_and_with_planned_athome_cgm	CTRU_CGM	202
S74	145	venous_with_matching_cgm_and_with_planned_athome_cgm	CTRU_CGM	197
S74	150	venous_with_matching_cgm_and_with_planned_athome_cgm	CTRU_CGM	192
S74	155	venous_with_matching_cgm_and_with_planned_athome_cgm	CTRU_CGM	179
S74	160	venous_with_matching_cgm_and_with_planned_athome_cgm	CTRU_CGM	155
S74	165	venous_with_matching_cgm_and_with_planned_athome_cgm	CTRU_CGM	140
S74	170	venous_with_matching_cgm_and_with_planned_athome_cgm	CTRU_CGM	123
S74	175	venous_with_matching_cgm_and_with_planned_athome_cgm	CTRU_CGM	104
S74	180	venous_with_matching_cgm_and_with_planned_athome_cgm	CTRU_CGM	89
S76	-10	venous_with_matching_cgm_and_with_planned_athome_cgm	CTRU_CGM	74
S76	-5	venous_with_matching_cgm_and_with_planned_athome_cgm	CTRU_CGM	73
S76	0	venous_with_matching_cgm_and_with_planned_athome_cgm	CTRU_CGM	74
S76	5	venous_with_matching_cgm_and_with_planned_athome_cgm	CTRU_CGM	75
S76	10	venous_with_matching_cgm_and_with_planned_athome_cgm	CTRU_CGM	76
S76	15	venous_with_matching_cgm_and_with_planned_athome_cgm	CTRU_CGM	83
S76	20	venous_with_matching_cgm_and_with_planned_athome_cgm	CTRU_CGM	91
S76	25	venous_with_matching_cgm_and_with_planned_athome_cgm	CTRU_CGM	109
S76	30	venous_with_matching_cgm_and_with_planned_athome_cgm	CTRU_CGM	134
S76	35	venous_with_matching_cgm_and_with_planned_athome_cgm	CTRU_CGM	158
S76	40	venous_with_matching_cgm_and_with_planned_athome_cgm	CTRU_CGM	179
S76	45	venous_with_matching_cgm_and_with_planned_athome_cgm	CTRU_CGM	190
S76	50	venous_with_matching_cgm_and_with_planned_athome_cgm	CTRU_CGM	191
S76	55	venous_with_matching_cgm_and_with_planned_athome_cgm	CTRU_CGM	188
S76	60	venous_with_matching_cgm_and_with_planned_athome_cgm	CTRU_CGM	182
S76	65	venous_with_matching_cgm_and_with_planned_athome_cgm	CTRU_CGM	171
S76	70	venous_with_matching_cgm_and_with_planned_athome_cgm	CTRU_CGM	166
S76	75	venous_with_matching_cgm_and_with_planned_athome_cgm	CTRU_CGM	161
S76	80	venous_with_matching_cgm_and_with_planned_athome_cgm	CTRU_CGM	156
S76	85	venous_with_matching_cgm_and_with_planned_athome_cgm	CTRU_CGM	148
S76	90	venous_with_matching_cgm_and_with_planned_athome_cgm	CTRU_CGM	134
S76	95	venous_with_matching_cgm_and_with_planned_athome_cgm	CTRU_CGM	122
S76	100	venous_with_matching_cgm_and_with_planned_athome_cgm	CTRU_CGM	117
S76	105	venous_with_matching_cgm_and_with_planned_athome_cgm	CTRU_CGM	110
S76	110	venous_with_matching_cgm_and_with_planned_athome_cgm	CTRU_CGM	109
S76	115	venous_with_matching_cgm_and_with_planned_athome_cgm	CTRU_CGM	120
S76	120	venous_with_matching_cgm_and_with_planned_athome_cgm	CTRU_CGM	126
S76	125	venous_with_matching_cgm_and_with_planned_athome_cgm	CTRU_CGM	127
S76	130	venous_with_matching_cgm_and_with_planned_athome_cgm	CTRU_CGM	125
S76	135	venous_with_matching_cgm_and_with_planned_athome_cgm	CTRU_CGM	121
S76	140	venous_with_matching_cgm_and_with_planned_athome_cgm	CTRU_CGM	115
S76	145	venous_with_matching_cgm_and_with_planned_athome_cgm	CTRU_CGM	103
S76	150	venous_with_matching_cgm_and_with_planned_athome_cgm	CTRU_CGM	86
S76	155	venous_with_matching_cgm_and_with_planned_athome_cgm	CTRU_CGM	75
S76	160	venous_with_matching_cgm_and_with_planned_athome_cgm	CTRU_CGM	68
S76	165	venous_with_matching_cgm_and_with_planned_athome_cgm	CTRU_CGM	62
S76	170	venous_with_matching_cgm_and_with_planned_athome_cgm	CTRU_CGM	58
S76	175	venous_with_matching_cgm_and_with_planned_athome_cgm	CTRU_CGM	58
S76	180	venous_with_matching_cgm_and_with_planned_athome_cgm	CTRU_CGM	54
S77	-10	venous_with_matching_cgm_and_with_planned_athome_cgm	CTRU_CGM	90
S77	-5	venous_with_matching_cgm_and_with_planned_athome_cgm	CTRU_CGM	89
S77	0	venous_with_matching_cgm_and_with_planned_athome_cgm	CTRU_CGM	89
S77	5	venous_with_matching_cgm_and_with_planned_athome_cgm	CTRU_CGM	89
S77	10	venous_with_matching_cgm_and_with_planned_athome_cgm	CTRU_CGM	90
S77	15	venous_with_matching_cgm_and_with_planned_athome_cgm	CTRU_CGM	98
S77	20	venous_with_matching_cgm_and_with_planned_athome_cgm	CTRU_CGM	116
S77	25	venous_with_matching_cgm_and_with_planned_athome_cgm	CTRU_CGM	138
S77	30	venous_with_matching_cgm_and_with_planned_athome_cgm	CTRU_CGM	159
S77	35	venous_with_matching_cgm_and_with_planned_athome_cgm	CTRU_CGM	176
S77	40	venous_with_matching_cgm_and_with_planned_athome_cgm	CTRU_CGM	187
S77	45	venous_with_matching_cgm_and_with_planned_athome_cgm	CTRU_CGM	188
S77	50	venous_with_matching_cgm_and_with_planned_athome_cgm	CTRU_CGM	192
S77	55	venous_with_matching_cgm_and_with_planned_athome_cgm	CTRU_CGM	180
S77	60	venous_with_matching_cgm_and_with_planned_athome_cgm	CTRU_CGM	163
S77	65	venous_with_matching_cgm_and_with_planned_athome_cgm	CTRU_CGM	145
S77	70	venous_with_matching_cgm_and_with_planned_athome_cgm	CTRU_CGM	136
S77	75	venous_with_matching_cgm_and_with_planned_athome_cgm	CTRU_CGM	134
S77	80	venous_with_matching_cgm_and_with_planned_athome_cgm	CTRU_CGM	131
S77	85	venous_with_matching_cgm_and_with_planned_athome_cgm	CTRU_CGM	124
S77	90	venous_with_matching_cgm_and_with_planned_athome_cgm	CTRU_CGM	130
S77	95	venous_with_matching_cgm_and_with_planned_athome_cgm	CTRU_CGM	138
S77	100	venous_with_matching_cgm_and_with_planned_athome_cgm	CTRU_CGM	148
S77	105	venous_with_matching_cgm_and_with_planned_athome_cgm	CTRU_CGM	157
S77	110	venous_with_matching_cgm_and_with_planned_athome_cgm	CTRU_CGM	160
S77	115	venous_with_matching_cgm_and_with_planned_athome_cgm	CTRU_CGM	159
S77	120	venous_with_matching_cgm_and_with_planned_athome_cgm	CTRU_CGM	156
S77	125	venous_with_matching_cgm_and_with_planned_athome_cgm	CTRU_CGM	154
S77	130	venous_with_matching_cgm_and_with_planned_athome_cgm	CTRU_CGM	154
S77	135	venous_with_matching_cgm_and_with_planned_athome_cgm	CTRU_CGM	154
S77	140	venous_with_matching_cgm_and_with_planned_athome_cgm	CTRU_CGM	150
S77	145	venous_with_matching_cgm_and_with_planned_athome_cgm	CTRU_CGM	140
S77	150	venous_with_matching_cgm_and_with_planned_athome_cgm	CTRU_CGM	127
S77	155	venous_with_matching_cgm_and_with_planned_athome_cgm	CTRU_CGM	114
S77	160	venous_with_matching_cgm_and_with_planned_athome_cgm	CTRU_CGM	108
S77	165	venous_with_matching_cgm_and_with_planned_athome_cgm	CTRU_CGM	107
S77	170	venous_with_matching_cgm_and_with_planned_athome_cgm	CTRU_CGM	108
S77	175	venous_with_matching_cgm_and_with_planned_athome_cgm	CTRU_CGM	103
S77	180	venous_with_matching_cgm_and_with_planned_athome_cgm	CTRU_CGM	94
S79	-10	venous_with_matching_cgm_and_with_planned_athome_cgm	CTRU_CGM	110
S79	-5	venous_with_matching_cgm_and_with_planned_athome_cgm	CTRU_CGM	112
S79	0	venous_with_matching_cgm_and_with_planned_athome_cgm	CTRU_CGM	109
S79	5	venous_with_matching_cgm_and_with_planned_athome_cgm	CTRU_CGM	110
S79	10	venous_with_matching_cgm_and_with_planned_athome_cgm	CTRU_CGM	124
S79	15	venous_with_matching_cgm_and_with_planned_athome_cgm	CTRU_CGM	147
S79	20	venous_with_matching_cgm_and_with_planned_athome_cgm	CTRU_CGM	178
S79	25	venous_with_matching_cgm_and_with_planned_athome_cgm	CTRU_CGM	206
S79	30	venous_with_matching_cgm_and_with_planned_athome_cgm	CTRU_CGM	225
S79	35	venous_with_matching_cgm_and_with_planned_athome_cgm	CTRU_CGM	242
S79	40	venous_with_matching_cgm_and_with_planned_athome_cgm	CTRU_CGM	259
S79	45	venous_with_matching_cgm_and_with_planned_athome_cgm	CTRU_CGM	269
S79	50	venous_with_matching_cgm_and_with_planned_athome_cgm	CTRU_CGM	271
S79	55	venous_with_matching_cgm_and_with_planned_athome_cgm	CTRU_CGM	265
S79	60	venous_with_matching_cgm_and_with_planned_athome_cgm	CTRU_CGM	255
S79	65	venous_with_matching_cgm_and_with_planned_athome_cgm	CTRU_CGM	246
S79	70	venous_with_matching_cgm_and_with_planned_athome_cgm	CTRU_CGM	233
S79	75	venous_with_matching_cgm_and_with_planned_athome_cgm	CTRU_CGM	218
S79	80	venous_with_matching_cgm_and_with_planned_athome_cgm	CTRU_CGM	203
S79	85	venous_with_matching_cgm_and_with_planned_athome_cgm	CTRU_CGM	183
S79	90	venous_with_matching_cgm_and_with_planned_athome_cgm	CTRU_CGM	169
S79	95	venous_with_matching_cgm_and_with_planned_athome_cgm	CTRU_CGM	164
S79	100	venous_with_matching_cgm_and_with_planned_athome_cgm	CTRU_CGM	163
S79	105	venous_with_matching_cgm_and_with_planned_athome_cgm	CTRU_CGM	163
S79	110	venous_with_matching_cgm_and_with_planned_athome_cgm	CTRU_CGM	157
S79	115	venous_with_matching_cgm_and_with_planned_athome_cgm	CTRU_CGM	153
S79	120	venous_with_matching_cgm_and_with_planned_athome_cgm	CTRU_CGM	145
S79	125	venous_with_matching_cgm_and_with_planned_athome_cgm	CTRU_CGM	143
S79	130	venous_with_matching_cgm_and_with_planned_athome_cgm	CTRU_CGM	145
S79	135	venous_with_matching_cgm_and_with_planned_athome_cgm	CTRU_CGM	148
S79	140	venous_with_matching_cgm_and_with_planned_athome_cgm	CTRU_CGM	149
S79	145	venous_with_matching_cgm_and_with_planned_athome_cgm	CTRU_CGM	151
S79	150	venous_with_matching_cgm_and_with_planned_athome_cgm	CTRU_CGM	147
S79	155	venous_with_matching_cgm_and_with_planned_athome_cgm	CTRU_CGM	143
S79	160	venous_with_matching_cgm_and_with_planned_athome_cgm	CTRU_CGM	136
S79	165	venous_with_matching_cgm_and_with_planned_athome_cgm	CTRU_CGM	123
S79	170	venous_with_matching_cgm_and_with_planned_athome_cgm	CTRU_CGM	106
S79	175	venous_with_matching_cgm_and_with_planned_athome_cgm	CTRU_CGM	89
S79	180	venous_with_matching_cgm_and_with_planned_athome_cgm	CTRU_CGM	74
S80	-10	venous_with_matching_cgm_and_with_planned_athome_cgm	CTRU_CGM	136
S80	-5	venous_with_matching_cgm_and_with_planned_athome_cgm	CTRU_CGM	135
S80	0	venous_with_matching_cgm_and_with_planned_athome_cgm	CTRU_CGM	137
S80	5	venous_with_matching_cgm_and_with_planned_athome_cgm	CTRU_CGM	137
S80	10	venous_with_matching_cgm_and_with_planned_athome_cgm	CTRU_CGM	144
S80	15	venous_with_matching_cgm_and_with_planned_athome_cgm	CTRU_CGM	159
S80	20	venous_with_matching_cgm_and_with_planned_athome_cgm	CTRU_CGM	172
S80	25	venous_with_matching_cgm_and_with_planned_athome_cgm	CTRU_CGM	184
S80	30	venous_with_matching_cgm_and_with_planned_athome_cgm	CTRU_CGM	227
S80	35	venous_with_matching_cgm_and_with_planned_athome_cgm	CTRU_CGM	249
S80	40	venous_with_matching_cgm_and_with_planned_athome_cgm	CTRU_CGM	272
S80	45	venous_with_matching_cgm_and_with_planned_athome_cgm	CTRU_CGM	285
S80	50	venous_with_matching_cgm_and_with_planned_athome_cgm	CTRU_CGM	291
S80	55	venous_with_matching_cgm_and_with_planned_athome_cgm	CTRU_CGM	294
S80	60	venous_with_matching_cgm_and_with_planned_athome_cgm	CTRU_CGM	299
S80	65	venous_with_matching_cgm_and_with_planned_athome_cgm	CTRU_CGM	307
S80	70	venous_with_matching_cgm_and_with_planned_athome_cgm	CTRU_CGM	308
S80	75	venous_with_matching_cgm_and_with_planned_athome_cgm	CTRU_CGM	313
S80	80	venous_with_matching_cgm_and_with_planned_athome_cgm	CTRU_CGM	315
S80	85	venous_with_matching_cgm_and_with_planned_athome_cgm	CTRU_CGM	314
S80	90	venous_with_matching_cgm_and_with_planned_athome_cgm	CTRU_CGM	310
S80	95	venous_with_matching_cgm_and_with_planned_athome_cgm	CTRU_CGM	297
S80	100	venous_with_matching_cgm_and_with_planned_athome_cgm	CTRU_CGM	272
S80	105	venous_with_matching_cgm_and_with_planned_athome_cgm	CTRU_CGM	262
S80	110	venous_with_matching_cgm_and_with_planned_athome_cgm	CTRU_CGM	257
S80	115	venous_with_matching_cgm_and_with_planned_athome_cgm	CTRU_CGM	257
S80	120	venous_with_matching_cgm_and_with_planned_athome_cgm	CTRU_CGM	256
S80	125	venous_with_matching_cgm_and_with_planned_athome_cgm	CTRU_CGM	245
S80	130	venous_with_matching_cgm_and_with_planned_athome_cgm	CTRU_CGM	231
S80	135	venous_with_matching_cgm_and_with_planned_athome_cgm	CTRU_CGM	231
S80	140	venous_with_matching_cgm_and_with_planned_athome_cgm	CTRU_CGM	238
S80	145	venous_with_matching_cgm_and_with_planned_athome_cgm	CTRU_CGM	237
S80	150	venous_with_matching_cgm_and_with_planned_athome_cgm	CTRU_CGM	224
S80	155	venous_with_matching_cgm_and_with_planned_athome_cgm	CTRU_CGM	204
S80	160	venous_with_matching_cgm_and_with_planned_athome_cgm	CTRU_CGM	190
S80	165	venous_with_matching_cgm_and_with_planned_athome_cgm	CTRU_CGM	176
S80	170	venous_with_matching_cgm_and_with_planned_athome_cgm	CTRU_CGM	162
S80	175	venous_with_matching_cgm_and_with_planned_athome_cgm	CTRU_CGM	147
S80	180	venous_with_matching_cgm_and_with_planned_athome_cgm	CTRU_CGM	133
S83	-10	venous_with_matching_cgm_and_with_planned_athome_cgm	CTRU_CGM	105
S83	-5	venous_with_matching_cgm_and_with_planned_athome_cgm	CTRU_CGM	109
S83	0	venous_with_matching_cgm_and_with_planned_athome_cgm	CTRU_CGM	106
S83	5	venous_with_matching_cgm_and_with_planned_athome_cgm	CTRU_CGM	108
S83	10	venous_with_matching_cgm_and_with_planned_athome_cgm	CTRU_CGM	119
S83	15	venous_with_matching_cgm_and_with_planned_athome_cgm	CTRU_CGM	135
S83	20	venous_with_matching_cgm_and_with_planned_athome_cgm	CTRU_CGM	155
S83	25	venous_with_matching_cgm_and_with_planned_athome_cgm	CTRU_CGM	168
S83	30	venous_with_matching_cgm_and_with_planned_athome_cgm	CTRU_CGM	174
S83	35	venous_with_matching_cgm_and_with_planned_athome_cgm	CTRU_CGM	183
S83	40	venous_with_matching_cgm_and_with_planned_athome_cgm	CTRU_CGM	183
S83	45	venous_with_matching_cgm_and_with_planned_athome_cgm	CTRU_CGM	189
S83	50	venous_with_matching_cgm_and_with_planned_athome_cgm	CTRU_CGM	206
S83	55	venous_with_matching_cgm_and_with_planned_athome_cgm	CTRU_CGM	214
S83	60	venous_with_matching_cgm_and_with_planned_athome_cgm	CTRU_CGM	214
S83	65	venous_with_matching_cgm_and_with_planned_athome_cgm	CTRU_CGM	217
S83	70	venous_with_matching_cgm_and_with_planned_athome_cgm	CTRU_CGM	207
S83	75	venous_with_matching_cgm_and_with_planned_athome_cgm	CTRU_CGM	196
S83	80	venous_with_matching_cgm_and_with_planned_athome_cgm	CTRU_CGM	186
S83	85	venous_with_matching_cgm_and_with_planned_athome_cgm	CTRU_CGM	183
S83	90	venous_with_matching_cgm_and_with_planned_athome_cgm	CTRU_CGM	181
S83	95	venous_with_matching_cgm_and_with_planned_athome_cgm	CTRU_CGM	177
S83	100	venous_with_matching_cgm_and_with_planned_athome_cgm	CTRU_CGM	168
S83	105	venous_with_matching_cgm_and_with_planned_athome_cgm	CTRU_CGM	157
S83	110	venous_with_matching_cgm_and_with_planned_athome_cgm	CTRU_CGM	150
S83	115	venous_with_matching_cgm_and_with_planned_athome_cgm	CTRU_CGM	148
S83	120	venous_with_matching_cgm_and_with_planned_athome_cgm	CTRU_CGM	143
S83	125	venous_with_matching_cgm_and_with_planned_athome_cgm	CTRU_CGM	136
S83	130	venous_with_matching_cgm_and_with_planned_athome_cgm	CTRU_CGM	134
S83	135	venous_with_matching_cgm_and_with_planned_athome_cgm	CTRU_CGM	137
S83	140	venous_with_matching_cgm_and_with_planned_athome_cgm	CTRU_CGM	130
S83	145	venous_with_matching_cgm_and_with_planned_athome_cgm	CTRU_CGM	118
S83	150	venous_with_matching_cgm_and_with_planned_athome_cgm	CTRU_CGM	102
S83	155	venous_with_matching_cgm_and_with_planned_athome_cgm	CTRU_CGM	94
S83	160	venous_with_matching_cgm_and_with_planned_athome_cgm	CTRU_CGM	87
S83	165	venous_with_matching_cgm_and_with_planned_athome_cgm	CTRU_CGM	83
S83	170	venous_with_matching_cgm_and_with_planned_athome_cgm	CTRU_CGM	76
S83	175	venous_with_matching_cgm_and_with_planned_athome_cgm	CTRU_CGM	68
S83	180	venous_with_matching_cgm_and_with_planned_athome_cgm	CTRU_CGM	63
S85	-10	venous_with_matching_cgm_and_with_planned_athome_cgm	CTRU_CGM	90
S85	-5	venous_with_matching_cgm_and_with_planned_athome_cgm	CTRU_CGM	67
S85	0	venous_with_matching_cgm_and_with_planned_athome_cgm	CTRU_CGM	70
S85	5	venous_with_matching_cgm_and_with_planned_athome_cgm	CTRU_CGM	69
S85	10	venous_with_matching_cgm_and_with_planned_athome_cgm	CTRU_CGM	79
S85	15	venous_with_matching_cgm_and_with_planned_athome_cgm	CTRU_CGM	104
S85	20	venous_with_matching_cgm_and_with_planned_athome_cgm	CTRU_CGM	108
S85	25	venous_with_matching_cgm_and_with_planned_athome_cgm	CTRU_CGM	132
S85	30	venous_with_matching_cgm_and_with_planned_athome_cgm	CTRU_CGM	149
S85	35	venous_with_matching_cgm_and_with_planned_athome_cgm	CTRU_CGM	158
S85	40	venous_with_matching_cgm_and_with_planned_athome_cgm	CTRU_CGM	148
S85	45	venous_with_matching_cgm_and_with_planned_athome_cgm	CTRU_CGM	125
S85	50	venous_with_matching_cgm_and_with_planned_athome_cgm	CTRU_CGM	97
S85	55	venous_with_matching_cgm_and_with_planned_athome_cgm	CTRU_CGM	68
S85	60	venous_with_matching_cgm_and_with_planned_athome_cgm	CTRU_CGM	71
S85	65	venous_with_matching_cgm_and_with_planned_athome_cgm	CTRU_CGM	82
S85	70	venous_with_matching_cgm_and_with_planned_athome_cgm	CTRU_CGM	101
S85	75	venous_with_matching_cgm_and_with_planned_athome_cgm	CTRU_CGM	110
S85	80	venous_with_matching_cgm_and_with_planned_athome_cgm	CTRU_CGM	106
S85	85	venous_with_matching_cgm_and_with_planned_athome_cgm	CTRU_CGM	97
S85	90	venous_with_matching_cgm_and_with_planned_athome_cgm	CTRU_CGM	84
S85	95	venous_with_matching_cgm_and_with_planned_athome_cgm	CTRU_CGM	77
S85	100	venous_with_matching_cgm_and_with_planned_athome_cgm	CTRU_CGM	88
S85	105	venous_with_matching_cgm_and_with_planned_athome_cgm	CTRU_CGM	102
S85	110	venous_with_matching_cgm_and_with_planned_athome_cgm	CTRU_CGM	84
S85	115	venous_with_matching_cgm_and_with_planned_athome_cgm	CTRU_CGM	88
S85	120	venous_with_matching_cgm_and_with_planned_athome_cgm	CTRU_CGM	88
S85	125	venous_with_matching_cgm_and_with_planned_athome_cgm	CTRU_CGM	89
S85	130	venous_with_matching_cgm_and_with_planned_athome_cgm	CTRU_CGM	90
S85	135	venous_with_matching_cgm_and_with_planned_athome_cgm	CTRU_CGM	94
S85	140	venous_with_matching_cgm_and_with_planned_athome_cgm	CTRU_CGM	93
S85	145	venous_with_matching_cgm_and_with_planned_athome_cgm	CTRU_CGM	84
S85	150	venous_with_matching_cgm_and_with_planned_athome_cgm	CTRU_CGM	81
S85	155	venous_with_matching_cgm_and_with_planned_athome_cgm	CTRU_CGM	78
S85	160	venous_with_matching_cgm_and_with_planned_athome_cgm	CTRU_CGM	75
S85	165	venous_with_matching_cgm_and_with_planned_athome_cgm	CTRU_CGM	79
S85	170	venous_with_matching_cgm_and_with_planned_athome_cgm	CTRU_CGM	84
S85	175	venous_with_matching_cgm_and_with_planned_athome_cgm	CTRU_CGM	79
S85	180	venous_with_matching_cgm_and_with_planned_athome_cgm	CTRU_CGM	74
S87	-10	venous_with_matching_cgm_and_with_planned_athome_cgm	CTRU_CGM	78
S87	-5	venous_with_matching_cgm_and_with_planned_athome_cgm	CTRU_CGM	77
S87	0	venous_with_matching_cgm_and_with_planned_athome_cgm	CTRU_CGM	80
S87	5	venous_with_matching_cgm_and_with_planned_athome_cgm	CTRU_CGM	82
S87	10	venous_with_matching_cgm_and_with_planned_athome_cgm	CTRU_CGM	85
S87	15	venous_with_matching_cgm_and_with_planned_athome_cgm	CTRU_CGM	89
S87	20	venous_with_matching_cgm_and_with_planned_athome_cgm	CTRU_CGM	95
S87	25	venous_with_matching_cgm_and_with_planned_athome_cgm	CTRU_CGM	113
S87	30	venous_with_matching_cgm_and_with_planned_athome_cgm	CTRU_CGM	136
S87	35	venous_with_matching_cgm_and_with_planned_athome_cgm	CTRU_CGM	151
S87	40	venous_with_matching_cgm_and_with_planned_athome_cgm	CTRU_CGM	163
S87	45	venous_with_matching_cgm_and_with_planned_athome_cgm	CTRU_CGM	168
S87	50	venous_with_matching_cgm_and_with_planned_athome_cgm	CTRU_CGM	170
S87	55	venous_with_matching_cgm_and_with_planned_athome_cgm	CTRU_CGM	170
S87	60	venous_with_matching_cgm_and_with_planned_athome_cgm	CTRU_CGM	170
S87	65	venous_with_matching_cgm_and_with_planned_athome_cgm	CTRU_CGM	177
S87	70	venous_with_matching_cgm_and_with_planned_athome_cgm	CTRU_CGM	171
S87	75	venous_with_matching_cgm_and_with_planned_athome_cgm	CTRU_CGM	173
S87	80	venous_with_matching_cgm_and_with_planned_athome_cgm	CTRU_CGM	163
S87	85	venous_with_matching_cgm_and_with_planned_athome_cgm	CTRU_CGM	165
S87	90	venous_with_matching_cgm_and_with_planned_athome_cgm	CTRU_CGM	163
S87	95	venous_with_matching_cgm_and_with_planned_athome_cgm	CTRU_CGM	160
S87	100	venous_with_matching_cgm_and_with_planned_athome_cgm	CTRU_CGM	160
S87	105	venous_with_matching_cgm_and_with_planned_athome_cgm	CTRU_CGM	156
S87	110	venous_with_matching_cgm_and_with_planned_athome_cgm	CTRU_CGM	138
S87	115	venous_with_matching_cgm_and_with_planned_athome_cgm	CTRU_CGM	129
S87	120	venous_with_matching_cgm_and_with_planned_athome_cgm	CTRU_CGM	132
S87	125	venous_with_matching_cgm_and_with_planned_athome_cgm	CTRU_CGM	133
S87	130	venous_with_matching_cgm_and_with_planned_athome_cgm	CTRU_CGM	131
S87	135	venous_with_matching_cgm_and_with_planned_athome_cgm	CTRU_CGM	124
S87	140	venous_with_matching_cgm_and_with_planned_athome_cgm	CTRU_CGM	126
S87	145	venous_with_matching_cgm_and_with_planned_athome_cgm	CTRU_CGM	121
S87	150	venous_with_matching_cgm_and_with_planned_athome_cgm	CTRU_CGM	128
S87	155	venous_with_matching_cgm_and_with_planned_athome_cgm	CTRU_CGM	133
S87	160	venous_with_matching_cgm_and_with_planned_athome_cgm	CTRU_CGM	138
S87	165	venous_with_matching_cgm_and_with_planned_athome_cgm	CTRU_CGM	138
S87	170	venous_with_matching_cgm_and_with_planned_athome_cgm	CTRU_CGM	137
S87	175	venous_with_matching_cgm_and_with_planned_athome_cgm	CTRU_CGM	132
S87	180	venous_with_matching_cgm_and_with_planned_athome_cgm	CTRU_CGM	126
S88	-10	venous_with_matching_cgm_and_with_planned_athome_cgm	CTRU_CGM	111
S88	-5	venous_with_matching_cgm_and_with_planned_athome_cgm	CTRU_CGM	112
S88	0	venous_with_matching_cgm_and_with_planned_athome_cgm	CTRU_CGM	114
S88	5	venous_with_matching_cgm_and_with_planned_athome_cgm	CTRU_CGM	113
S88	10	venous_with_matching_cgm_and_with_planned_athome_cgm	CTRU_CGM	116
S88	15	venous_with_matching_cgm_and_with_planned_athome_cgm	CTRU_CGM	133
S88	20	venous_with_matching_cgm_and_with_planned_athome_cgm	CTRU_CGM	153
S88	25	venous_with_matching_cgm_and_with_planned_athome_cgm	CTRU_CGM	173
S88	30	venous_with_matching_cgm_and_with_planned_athome_cgm	CTRU_CGM	176
S88	35	venous_with_matching_cgm_and_with_planned_athome_cgm	CTRU_CGM	166
S88	40	venous_with_matching_cgm_and_with_planned_athome_cgm	CTRU_CGM	164
S88	45	venous_with_matching_cgm_and_with_planned_athome_cgm	CTRU_CGM	171
S88	50	venous_with_matching_cgm_and_with_planned_athome_cgm	CTRU_CGM	185
S88	55	venous_with_matching_cgm_and_with_planned_athome_cgm	CTRU_CGM	186
S88	60	venous_with_matching_cgm_and_with_planned_athome_cgm	CTRU_CGM	198
S88	65	venous_with_matching_cgm_and_with_planned_athome_cgm	CTRU_CGM	209
S88	70	venous_with_matching_cgm_and_with_planned_athome_cgm	CTRU_CGM	202
S88	75	venous_with_matching_cgm_and_with_planned_athome_cgm	CTRU_CGM	203
S88	80	venous_with_matching_cgm_and_with_planned_athome_cgm	CTRU_CGM	206
S88	85	venous_with_matching_cgm_and_with_planned_athome_cgm	CTRU_CGM	212
S88	90	venous_with_matching_cgm_and_with_planned_athome_cgm	CTRU_CGM	213
S88	95	venous_with_matching_cgm_and_with_planned_athome_cgm	CTRU_CGM	217
S88	100	venous_with_matching_cgm_and_with_planned_athome_cgm	CTRU_CGM	212
S88	105	venous_with_matching_cgm_and_with_planned_athome_cgm	CTRU_CGM	205
S88	110	venous_with_matching_cgm_and_with_planned_athome_cgm	CTRU_CGM	196
S88	115	venous_with_matching_cgm_and_with_planned_athome_cgm	CTRU_CGM	187
S88	120	venous_with_matching_cgm_and_with_planned_athome_cgm	CTRU_CGM	186
S88	125	venous_with_matching_cgm_and_with_planned_athome_cgm	CTRU_CGM	184
S88	130	venous_with_matching_cgm_and_with_planned_athome_cgm	CTRU_CGM	174
S88	135	venous_with_matching_cgm_and_with_planned_athome_cgm	CTRU_CGM	168
S88	140	venous_with_matching_cgm_and_with_planned_athome_cgm	CTRU_CGM	170
S88	145	venous_with_matching_cgm_and_with_planned_athome_cgm	CTRU_CGM	172
S88	150	venous_with_matching_cgm_and_with_planned_athome_cgm	CTRU_CGM	171
S88	155	venous_with_matching_cgm_and_with_planned_athome_cgm	CTRU_CGM	171
S88	160	venous_with_matching_cgm_and_with_planned_athome_cgm	CTRU_CGM	166
S88	165	venous_with_matching_cgm_and_with_planned_athome_cgm	CTRU_CGM	152
S88	170	venous_with_matching_cgm_and_with_planned_athome_cgm	CTRU_CGM	138
S88	175	venous_with_matching_cgm_and_with_planned_athome_cgm	CTRU_CGM	129
S88	180	venous_with_matching_cgm_and_with_planned_athome_cgm	CTRU_CGM	119
S89	-10	venous_with_matching_cgm_and_with_planned_athome_cgm	CTRU_CGM	118
S89	-5	venous_with_matching_cgm_and_with_planned_athome_cgm	CTRU_CGM	113
S89	0	venous_with_matching_cgm_and_with_planned_athome_cgm	CTRU_CGM	114
S89	5	venous_with_matching_cgm_and_with_planned_athome_cgm	CTRU_CGM	115
S89	10	venous_with_matching_cgm_and_with_planned_athome_cgm	CTRU_CGM	114
S89	15	venous_with_matching_cgm_and_with_planned_athome_cgm	CTRU_CGM	116
S89	20	venous_with_matching_cgm_and_with_planned_athome_cgm	CTRU_CGM	121
S89	25	venous_with_matching_cgm_and_with_planned_athome_cgm	CTRU_CGM	131
S89	30	venous_with_matching_cgm_and_with_planned_athome_cgm	CTRU_CGM	139
S89	35	venous_with_matching_cgm_and_with_planned_athome_cgm	CTRU_CGM	150
S89	40	venous_with_matching_cgm_and_with_planned_athome_cgm	CTRU_CGM	159
S89	45	venous_with_matching_cgm_and_with_planned_athome_cgm	CTRU_CGM	168
S89	50	venous_with_matching_cgm_and_with_planned_athome_cgm	CTRU_CGM	176
S89	55	venous_with_matching_cgm_and_with_planned_athome_cgm	CTRU_CGM	188
S89	60	venous_with_matching_cgm_and_with_planned_athome_cgm	CTRU_CGM	193
S89	65	venous_with_matching_cgm_and_with_planned_athome_cgm	CTRU_CGM	197
S89	70	venous_with_matching_cgm_and_with_planned_athome_cgm	CTRU_CGM	193
S89	75	venous_with_matching_cgm_and_with_planned_athome_cgm	CTRU_CGM	194
S89	80	venous_with_matching_cgm_and_with_planned_athome_cgm	CTRU_CGM	187
S89	85	venous_with_matching_cgm_and_with_planned_athome_cgm	CTRU_CGM	178
S89	90	venous_with_matching_cgm_and_with_planned_athome_cgm	CTRU_CGM	170
S89	95	venous_with_matching_cgm_and_with_planned_athome_cgm	CTRU_CGM	161
S89	100	venous_with_matching_cgm_and_with_planned_athome_cgm	CTRU_CGM	155
S89	105	venous_with_matching_cgm_and_with_planned_athome_cgm	CTRU_CGM	143
S89	110	venous_with_matching_cgm_and_with_planned_athome_cgm	CTRU_CGM	130
S89	115	venous_with_matching_cgm_and_with_planned_athome_cgm	CTRU_CGM	116
S89	120	venous_with_matching_cgm_and_with_planned_athome_cgm	CTRU_CGM	107
S89	125	venous_with_matching_cgm_and_with_planned_athome_cgm	CTRU_CGM	106
S89	130	venous_with_matching_cgm_and_with_planned_athome_cgm	CTRU_CGM	109
S89	135	venous_with_matching_cgm_and_with_planned_athome_cgm	CTRU_CGM	112
S89	140	venous_with_matching_cgm_and_with_planned_athome_cgm	CTRU_CGM	118
S89	145	venous_with_matching_cgm_and_with_planned_athome_cgm	CTRU_CGM	125
S89	150	venous_with_matching_cgm_and_with_planned_athome_cgm	CTRU_CGM	130
S89	155	venous_with_matching_cgm_and_with_planned_athome_cgm	CTRU_CGM	125
S89	160	venous_with_matching_cgm_and_with_planned_athome_cgm	CTRU_CGM	117
S89	165	venous_with_matching_cgm_and_with_planned_athome_cgm	CTRU_CGM	110
S89	170	venous_with_matching_cgm_and_with_planned_athome_cgm	CTRU_CGM	109
S89	175	venous_with_matching_cgm_and_with_planned_athome_cgm	CTRU_CGM	111
S89	180	venous_with_matching_cgm_and_with_planned_athome_cgm	CTRU_CGM	113
S90	-10	venous_with_matching_cgm_and_with_planned_athome_cgm	CTRU_CGM	104
S90	-5	venous_with_matching_cgm_and_with_planned_athome_cgm	CTRU_CGM	104
S90	0	venous_with_matching_cgm_and_with_planned_athome_cgm	CTRU_CGM	104
S90	5	venous_with_matching_cgm_and_with_planned_athome_cgm	CTRU_CGM	104
S90	10	venous_with_matching_cgm_and_with_planned_athome_cgm	CTRU_CGM	110
S90	15	venous_with_matching_cgm_and_with_planned_athome_cgm	CTRU_CGM	124
S90	20	venous_with_matching_cgm_and_with_planned_athome_cgm	CTRU_CGM	142
S90	25	venous_with_matching_cgm_and_with_planned_athome_cgm	CTRU_CGM	153
S90	30	venous_with_matching_cgm_and_with_planned_athome_cgm	CTRU_CGM	165
S90	35	venous_with_matching_cgm_and_with_planned_athome_cgm	CTRU_CGM	169
S90	40	venous_with_matching_cgm_and_with_planned_athome_cgm	CTRU_CGM	167
S90	45	venous_with_matching_cgm_and_with_planned_athome_cgm	CTRU_CGM	165
S90	50	venous_with_matching_cgm_and_with_planned_athome_cgm	CTRU_CGM	161
S90	55	venous_with_matching_cgm_and_with_planned_athome_cgm	CTRU_CGM	156
S90	60	venous_with_matching_cgm_and_with_planned_athome_cgm	CTRU_CGM	149
S90	65	venous_with_matching_cgm_and_with_planned_athome_cgm	CTRU_CGM	141
S90	70	venous_with_matching_cgm_and_with_planned_athome_cgm	CTRU_CGM	137
S90	75	venous_with_matching_cgm_and_with_planned_athome_cgm	CTRU_CGM	131
S90	80	venous_with_matching_cgm_and_with_planned_athome_cgm	CTRU_CGM	135
S90	85	venous_with_matching_cgm_and_with_planned_athome_cgm	CTRU_CGM	134
S90	90	venous_with_matching_cgm_and_with_planned_athome_cgm	CTRU_CGM	120
S90	95	venous_with_matching_cgm_and_with_planned_athome_cgm	CTRU_CGM	124
S90	100	venous_with_matching_cgm_and_with_planned_athome_cgm	CTRU_CGM	129
S90	105	venous_with_matching_cgm_and_with_planned_athome_cgm	CTRU_CGM	129
S90	110	venous_with_matching_cgm_and_with_planned_athome_cgm	CTRU_CGM	125
S90	115	venous_with_matching_cgm_and_with_planned_athome_cgm	CTRU_CGM	127
S90	120	venous_with_matching_cgm_and_with_planned_athome_cgm	CTRU_CGM	127
S90	125	venous_with_matching_cgm_and_with_planned_athome_cgm	CTRU_CGM	130
S90	130	venous_with_matching_cgm_and_with_planned_athome_cgm	CTRU_CGM	131
S90	135	venous_with_matching_cgm_and_with_planned_athome_cgm	CTRU_CGM	129
S90	140	venous_with_matching_cgm_and_with_planned_athome_cgm	CTRU_CGM	131
S90	145	venous_with_matching_cgm_and_with_planned_athome_cgm	CTRU_CGM	129
S90	150	venous_with_matching_cgm_and_with_planned_athome_cgm	CTRU_CGM	129
S90	155	venous_with_matching_cgm_and_with_planned_athome_cgm	CTRU_CGM	130
S90	160	venous_with_matching_cgm_and_with_planned_athome_cgm	CTRU_CGM	129
S90	165	venous_with_matching_cgm_and_with_planned_athome_cgm	CTRU_CGM	127
S90	170	venous_with_matching_cgm_and_with_planned_athome_cgm	CTRU_CGM	117
S90	175	venous_with_matching_cgm_and_with_planned_athome_cgm	CTRU_CGM	107
S90	180	venous_with_matching_cgm_and_with_planned_athome_cgm	CTRU_CGM	98
S93	-10	venous_with_matching_cgm_and_with_planned_athome_cgm	CTRU_CGM	105
S93	-5	venous_with_matching_cgm_and_with_planned_athome_cgm	CTRU_CGM	107
S93	0	venous_with_matching_cgm_and_with_planned_athome_cgm	CTRU_CGM	109
S93	5	venous_with_matching_cgm_and_with_planned_athome_cgm	CTRU_CGM	111
S93	10	venous_with_matching_cgm_and_with_planned_athome_cgm	CTRU_CGM	115
S93	15	venous_with_matching_cgm_and_with_planned_athome_cgm	CTRU_CGM	124
S93	20	venous_with_matching_cgm_and_with_planned_athome_cgm	CTRU_CGM	139
S93	25	venous_with_matching_cgm_and_with_planned_athome_cgm	CTRU_CGM	158
S93	30	venous_with_matching_cgm_and_with_planned_athome_cgm	CTRU_CGM	179
S93	35	venous_with_matching_cgm_and_with_planned_athome_cgm	CTRU_CGM	197
S93	40	venous_with_matching_cgm_and_with_planned_athome_cgm	CTRU_CGM	210
S93	45	venous_with_matching_cgm_and_with_planned_athome_cgm	CTRU_CGM	220
S93	50	venous_with_matching_cgm_and_with_planned_athome_cgm	CTRU_CGM	222
S93	55	venous_with_matching_cgm_and_with_planned_athome_cgm	CTRU_CGM	222
S93	60	venous_with_matching_cgm_and_with_planned_athome_cgm	CTRU_CGM	215
S93	65	venous_with_matching_cgm_and_with_planned_athome_cgm	CTRU_CGM	208
S93	70	venous_with_matching_cgm_and_with_planned_athome_cgm	CTRU_CGM	199
S93	75	venous_with_matching_cgm_and_with_planned_athome_cgm	CTRU_CGM	192
S93	80	venous_with_matching_cgm_and_with_planned_athome_cgm	CTRU_CGM	189
S93	85	venous_with_matching_cgm_and_with_planned_athome_cgm	CTRU_CGM	183
S93	90	venous_with_matching_cgm_and_with_planned_athome_cgm	CTRU_CGM	177
S93	95	venous_with_matching_cgm_and_with_planned_athome_cgm	CTRU_CGM	171
S93	100	venous_with_matching_cgm_and_with_planned_athome_cgm	CTRU_CGM	164
S93	105	venous_with_matching_cgm_and_with_planned_athome_cgm	CTRU_CGM	157
S93	110	venous_with_matching_cgm_and_with_planned_athome_cgm	CTRU_CGM	152
S93	115	venous_with_matching_cgm_and_with_planned_athome_cgm	CTRU_CGM	150
S93	120	venous_with_matching_cgm_and_with_planned_athome_cgm	CTRU_CGM	142
S93	125	venous_with_matching_cgm_and_with_planned_athome_cgm	CTRU_CGM	137
S93	130	venous_with_matching_cgm_and_with_planned_athome_cgm	CTRU_CGM	132
S93	135	venous_with_matching_cgm_and_with_planned_athome_cgm	CTRU_CGM	132
S93	140	venous_with_matching_cgm_and_with_planned_athome_cgm	CTRU_CGM	134
S93	145	venous_with_matching_cgm_and_with_planned_athome_cgm	CTRU_CGM	136
S93	150	venous_with_matching_cgm_and_with_planned_athome_cgm	CTRU_CGM	135
S93	155	venous_with_matching_cgm_and_with_planned_athome_cgm	CTRU_CGM	128
S93	160	venous_with_matching_cgm_and_with_planned_athome_cgm	CTRU_CGM	121
S93	165	venous_with_matching_cgm_and_with_planned_athome_cgm	CTRU_CGM	113
S93	170	venous_with_matching_cgm_and_with_planned_athome_cgm	CTRU_CGM	109
S93	175	venous_with_matching_cgm_and_with_planned_athome_cgm	CTRU_CGM	104
S93	180	venous_with_matching_cgm_and_with_planned_athome_cgm	CTRU_CGM	98
S101	-10	venous_with_matching_cgm_and_with_planned_athome_cgm	CTRU_CGM	139
S101	-5	venous_with_matching_cgm_and_with_planned_athome_cgm	CTRU_CGM	139
S101	0	venous_with_matching_cgm_and_with_planned_athome_cgm	CTRU_CGM	140
S101	5	venous_with_matching_cgm_and_with_planned_athome_cgm	CTRU_CGM	141
S101	10	venous_with_matching_cgm_and_with_planned_athome_cgm	CTRU_CGM	142
S101	15	venous_with_matching_cgm_and_with_planned_athome_cgm	CTRU_CGM	152
S101	20	venous_with_matching_cgm_and_with_planned_athome_cgm	CTRU_CGM	173
S101	25	venous_with_matching_cgm_and_with_planned_athome_cgm	CTRU_CGM	197
S101	30	venous_with_matching_cgm_and_with_planned_athome_cgm	CTRU_CGM	219
S101	35	venous_with_matching_cgm_and_with_planned_athome_cgm	CTRU_CGM	236
S101	40	venous_with_matching_cgm_and_with_planned_athome_cgm	CTRU_CGM	241
S101	45	venous_with_matching_cgm_and_with_planned_athome_cgm	CTRU_CGM	237
S101	50	venous_with_matching_cgm_and_with_planned_athome_cgm	CTRU_CGM	235
S101	55	venous_with_matching_cgm_and_with_planned_athome_cgm	CTRU_CGM	235
S101	60	venous_with_matching_cgm_and_with_planned_athome_cgm	CTRU_CGM	235
S101	65	venous_with_matching_cgm_and_with_planned_athome_cgm	CTRU_CGM	237
S101	70	venous_with_matching_cgm_and_with_planned_athome_cgm	CTRU_CGM	242
S101	75	venous_with_matching_cgm_and_with_planned_athome_cgm	CTRU_CGM	242
S101	80	venous_with_matching_cgm_and_with_planned_athome_cgm	CTRU_CGM	240
S101	85	venous_with_matching_cgm_and_with_planned_athome_cgm	CTRU_CGM	235
S101	90	venous_with_matching_cgm_and_with_planned_athome_cgm	CTRU_CGM	227
S101	95	venous_with_matching_cgm_and_with_planned_athome_cgm	CTRU_CGM	220
S101	100	venous_with_matching_cgm_and_with_planned_athome_cgm	CTRU_CGM	213
S101	105	venous_with_matching_cgm_and_with_planned_athome_cgm	CTRU_CGM	206
S101	110	venous_with_matching_cgm_and_with_planned_athome_cgm	CTRU_CGM	201
S101	115	venous_with_matching_cgm_and_with_planned_athome_cgm	CTRU_CGM	200
S101	120	venous_with_matching_cgm_and_with_planned_athome_cgm	CTRU_CGM	197
S101	125	venous_with_matching_cgm_and_with_planned_athome_cgm	CTRU_CGM	188
S101	130	venous_with_matching_cgm_and_with_planned_athome_cgm	CTRU_CGM	180
S101	135	venous_with_matching_cgm_and_with_planned_athome_cgm	CTRU_CGM	173
S101	140	venous_with_matching_cgm_and_with_planned_athome_cgm	CTRU_CGM	168
S101	145	venous_with_matching_cgm_and_with_planned_athome_cgm	CTRU_CGM	167
S101	150	venous_with_matching_cgm_and_with_planned_athome_cgm	CTRU_CGM	166
S101	155	venous_with_matching_cgm_and_with_planned_athome_cgm	CTRU_CGM	162
S101	160	venous_with_matching_cgm_and_with_planned_athome_cgm	CTRU_CGM	153
S101	165	venous_with_matching_cgm_and_with_planned_athome_cgm	CTRU_CGM	148
S101	170	venous_with_matching_cgm_and_with_planned_athome_cgm	CTRU_CGM	148
S101	175	venous_with_matching_cgm_and_with_planned_athome_cgm	CTRU_CGM	148
S101	180	venous_with_matching_cgm_and_with_planned_athome_cgm	CTRU_CGM	149
S103	-10	venous_with_matching_cgm_and_with_planned_athome_cgm	CTRU_CGM	104
S103	-5	venous_with_matching_cgm_and_with_planned_athome_cgm	CTRU_CGM	113
S103	0	venous_with_matching_cgm_and_with_planned_athome_cgm	CTRU_CGM	120
S103	5	venous_with_matching_cgm_and_with_planned_athome_cgm	CTRU_CGM	123
S103	10	venous_with_matching_cgm_and_with_planned_athome_cgm	CTRU_CGM	124
S103	15	venous_with_matching_cgm_and_with_planned_athome_cgm	CTRU_CGM	135
S103	20	venous_with_matching_cgm_and_with_planned_athome_cgm	CTRU_CGM	152
S103	25	venous_with_matching_cgm_and_with_planned_athome_cgm	CTRU_CGM	170
S103	30	venous_with_matching_cgm_and_with_planned_athome_cgm	CTRU_CGM	185
S103	35	venous_with_matching_cgm_and_with_planned_athome_cgm	CTRU_CGM	195
S103	40	venous_with_matching_cgm_and_with_planned_athome_cgm	CTRU_CGM	209
S103	45	venous_with_matching_cgm_and_with_planned_athome_cgm	CTRU_CGM	222
S103	50	venous_with_matching_cgm_and_with_planned_athome_cgm	CTRU_CGM	235
S103	55	venous_with_matching_cgm_and_with_planned_athome_cgm	CTRU_CGM	246
S103	60	venous_with_matching_cgm_and_with_planned_athome_cgm	CTRU_CGM	253
S103	65	venous_with_matching_cgm_and_with_planned_athome_cgm	CTRU_CGM	258
S103	70	venous_with_matching_cgm_and_with_planned_athome_cgm	CTRU_CGM	245
S103	75	venous_with_matching_cgm_and_with_planned_athome_cgm	CTRU_CGM	239
S103	80	venous_with_matching_cgm_and_with_planned_athome_cgm	CTRU_CGM	231
S103	85	venous_with_matching_cgm_and_with_planned_athome_cgm	CTRU_CGM	224
S103	90	venous_with_matching_cgm_and_with_planned_athome_cgm	CTRU_CGM	231
S103	95	venous_with_matching_cgm_and_with_planned_athome_cgm	CTRU_CGM	254
S103	100	venous_with_matching_cgm_and_with_planned_athome_cgm	CTRU_CGM	257
S103	105	venous_with_matching_cgm_and_with_planned_athome_cgm	CTRU_CGM	257
S103	110	venous_with_matching_cgm_and_with_planned_athome_cgm	CTRU_CGM	246
S103	115	venous_with_matching_cgm_and_with_planned_athome_cgm	CTRU_CGM	240
S103	120	venous_with_matching_cgm_and_with_planned_athome_cgm	CTRU_CGM	233
S103	125	venous_with_matching_cgm_and_with_planned_athome_cgm	CTRU_CGM	226
S103	130	venous_with_matching_cgm_and_with_planned_athome_cgm	CTRU_CGM	210
S103	135	venous_with_matching_cgm_and_with_planned_athome_cgm	CTRU_CGM	206
S103	140	venous_with_matching_cgm_and_with_planned_athome_cgm	CTRU_CGM	202
S103	145	venous_with_matching_cgm_and_with_planned_athome_cgm	CTRU_CGM	196
S103	150	venous_with_matching_cgm_and_with_planned_athome_cgm	CTRU_CGM	186
S103	155	venous_with_matching_cgm_and_with_planned_athome_cgm	CTRU_CGM	173
S103	160	venous_with_matching_cgm_and_with_planned_athome_cgm	CTRU_CGM	162
S103	165	venous_with_matching_cgm_and_with_planned_athome_cgm	CTRU_CGM	149
S103	170	venous_with_matching_cgm_and_with_planned_athome_cgm	CTRU_CGM	140
S103	175	venous_with_matching_cgm_and_with_planned_athome_cgm	CTRU_CGM	134
S103	180	venous_with_matching_cgm_and_with_planned_athome_cgm	CTRU_CGM	128
S104	-10	venous_with_matching_cgm_and_with_planned_athome_cgm	CTRU_CGM	75
S104	-5	venous_with_matching_cgm_and_with_planned_athome_cgm	CTRU_CGM	75
S104	0	venous_with_matching_cgm_and_with_planned_athome_cgm	CTRU_CGM	74
S104	5	venous_with_matching_cgm_and_with_planned_athome_cgm	CTRU_CGM	75
S104	10	venous_with_matching_cgm_and_with_planned_athome_cgm	CTRU_CGM	79
S104	15	venous_with_matching_cgm_and_with_planned_athome_cgm	CTRU_CGM	78
S104	20	venous_with_matching_cgm_and_with_planned_athome_cgm	CTRU_CGM	80
S104	25	venous_with_matching_cgm_and_with_planned_athome_cgm	CTRU_CGM	82
S104	30	venous_with_matching_cgm_and_with_planned_athome_cgm	CTRU_CGM	84
S104	35	venous_with_matching_cgm_and_with_planned_athome_cgm	CTRU_CGM	91
S104	40	venous_with_matching_cgm_and_with_planned_athome_cgm	CTRU_CGM	103
S104	45	venous_with_matching_cgm_and_with_planned_athome_cgm	CTRU_CGM	108
S104	50	venous_with_matching_cgm_and_with_planned_athome_cgm	CTRU_CGM	112
S104	55	venous_with_matching_cgm_and_with_planned_athome_cgm	CTRU_CGM	122
S104	60	venous_with_matching_cgm_and_with_planned_athome_cgm	CTRU_CGM	125
S104	65	venous_with_matching_cgm_and_with_planned_athome_cgm	CTRU_CGM	124
S104	70	venous_with_matching_cgm_and_with_planned_athome_cgm	CTRU_CGM	134
S104	75	venous_with_matching_cgm_and_with_planned_athome_cgm	CTRU_CGM	129
S104	80	venous_with_matching_cgm_and_with_planned_athome_cgm	CTRU_CGM	124
S104	85	venous_with_matching_cgm_and_with_planned_athome_cgm	CTRU_CGM	125
S104	90	venous_with_matching_cgm_and_with_planned_athome_cgm	CTRU_CGM	127
S104	95	venous_with_matching_cgm_and_with_planned_athome_cgm	CTRU_CGM	131
S104	100	venous_with_matching_cgm_and_with_planned_athome_cgm	CTRU_CGM	128
S104	105	venous_with_matching_cgm_and_with_planned_athome_cgm	CTRU_CGM	127
S104	110	venous_with_matching_cgm_and_with_planned_athome_cgm	CTRU_CGM	126
S104	115	venous_with_matching_cgm_and_with_planned_athome_cgm	CTRU_CGM	118
S104	120	venous_with_matching_cgm_and_with_planned_athome_cgm	CTRU_CGM	115
S104	125	venous_with_matching_cgm_and_with_planned_athome_cgm	CTRU_CGM	112
S104	130	venous_with_matching_cgm_and_with_planned_athome_cgm	CTRU_CGM	119
S104	135	venous_with_matching_cgm_and_with_planned_athome_cgm	CTRU_CGM	114
S104	140	venous_with_matching_cgm_and_with_planned_athome_cgm	CTRU_CGM	114
S104	145	venous_with_matching_cgm_and_with_planned_athome_cgm	CTRU_CGM	116
S104	150	venous_with_matching_cgm_and_with_planned_athome_cgm	CTRU_CGM	112
S104	155	venous_with_matching_cgm_and_with_planned_athome_cgm	CTRU_CGM	110
S104	160	venous_with_matching_cgm_and_with_planned_athome_cgm	CTRU_CGM	108
S104	165	venous_with_matching_cgm_and_with_planned_athome_cgm	CTRU_CGM	107
S104	170	venous_with_matching_cgm_and_with_planned_athome_cgm	CTRU_CGM	105
S104	175	venous_with_matching_cgm_and_with_planned_athome_cgm	CTRU_CGM	103
S104	180	venous_with_matching_cgm_and_with_planned_athome_cgm	CTRU_CGM	98
S107	-10	venous_with_matching_cgm_and_with_planned_athome_cgm	CTRU_CGM	119
S107	-5	venous_with_matching_cgm_and_with_planned_athome_cgm	CTRU_CGM	118
S107	0	venous_with_matching_cgm_and_with_planned_athome_cgm	CTRU_CGM	116
S107	5	venous_with_matching_cgm_and_with_planned_athome_cgm	CTRU_CGM	114
S107	10	venous_with_matching_cgm_and_with_planned_athome_cgm	CTRU_CGM	115
S107	15	venous_with_matching_cgm_and_with_planned_athome_cgm	CTRU_CGM	129
S107	20	venous_with_matching_cgm_and_with_planned_athome_cgm	CTRU_CGM	157
S107	25	venous_with_matching_cgm_and_with_planned_athome_cgm	CTRU_CGM	162
S107	30	venous_with_matching_cgm_and_with_planned_athome_cgm	CTRU_CGM	194
S107	35	venous_with_matching_cgm_and_with_planned_athome_cgm	CTRU_CGM	229
S107	40	venous_with_matching_cgm_and_with_planned_athome_cgm	CTRU_CGM	268
S107	45	venous_with_matching_cgm_and_with_planned_athome_cgm	CTRU_CGM	275
S107	50	venous_with_matching_cgm_and_with_planned_athome_cgm	CTRU_CGM	275
S107	55	venous_with_matching_cgm_and_with_planned_athome_cgm	CTRU_CGM	271
S107	60	venous_with_matching_cgm_and_with_planned_athome_cgm	CTRU_CGM	264
S107	65	venous_with_matching_cgm_and_with_planned_athome_cgm	CTRU_CGM	253
S107	70	venous_with_matching_cgm_and_with_planned_athome_cgm	CTRU_CGM	245
S107	75	venous_with_matching_cgm_and_with_planned_athome_cgm	CTRU_CGM	235
S107	80	venous_with_matching_cgm_and_with_planned_athome_cgm	CTRU_CGM	210
S107	85	venous_with_matching_cgm_and_with_planned_athome_cgm	CTRU_CGM	182
S107	90	venous_with_matching_cgm_and_with_planned_athome_cgm	CTRU_CGM	157
S107	95	venous_with_matching_cgm_and_with_planned_athome_cgm	CTRU_CGM	147
S107	100	venous_with_matching_cgm_and_with_planned_athome_cgm	CTRU_CGM	139
S107	105	venous_with_matching_cgm_and_with_planned_athome_cgm	CTRU_CGM	149
S107	110	venous_with_matching_cgm_and_with_planned_athome_cgm	CTRU_CGM	163
S107	115	venous_with_matching_cgm_and_with_planned_athome_cgm	CTRU_CGM	167
S107	120	venous_with_matching_cgm_and_with_planned_athome_cgm	CTRU_CGM	177
S107	125	venous_with_matching_cgm_and_with_planned_athome_cgm	CTRU_CGM	181
S107	130	venous_with_matching_cgm_and_with_planned_athome_cgm	CTRU_CGM	183
S107	135	venous_with_matching_cgm_and_with_planned_athome_cgm	CTRU_CGM	177
S107	140	venous_with_matching_cgm_and_with_planned_athome_cgm	CTRU_CGM	169
S107	145	venous_with_matching_cgm_and_with_planned_athome_cgm	CTRU_CGM	166
S107	150	venous_with_matching_cgm_and_with_planned_athome_cgm	CTRU_CGM	161
S107	155	venous_with_matching_cgm_and_with_planned_athome_cgm	CTRU_CGM	145
S107	160	venous_with_matching_cgm_and_with_planned_athome_cgm	CTRU_CGM	123
S107	165	venous_with_matching_cgm_and_with_planned_athome_cgm	CTRU_CGM	98
S107	170	venous_with_matching_cgm_and_with_planned_athome_cgm	CTRU_CGM	79
S107	175	venous_with_matching_cgm_and_with_planned_athome_cgm	CTRU_CGM	65
S107	180	venous_with_matching_cgm_and_with_planned_athome_cgm	CTRU_CGM	57
S106	-10	venous_with_matching_cgm_and_with_planned_athome_cgm	CTRU_CGM	120
S106	-5	venous_with_matching_cgm_and_with_planned_athome_cgm	CTRU_CGM	121
S106	0	venous_with_matching_cgm_and_with_planned_athome_cgm	CTRU_CGM	121
S106	5	venous_with_matching_cgm_and_with_planned_athome_cgm	CTRU_CGM	122
S106	10	venous_with_matching_cgm_and_with_planned_athome_cgm	CTRU_CGM	128
S106	15	venous_with_matching_cgm_and_with_planned_athome_cgm	CTRU_CGM	140
S106	20	venous_with_matching_cgm_and_with_planned_athome_cgm	CTRU_CGM	158
S106	25	venous_with_matching_cgm_and_with_planned_athome_cgm	CTRU_CGM	171
S106	30	venous_with_matching_cgm_and_with_planned_athome_cgm	CTRU_CGM	181
S106	35	venous_with_matching_cgm_and_with_planned_athome_cgm	CTRU_CGM	193
S106	40	venous_with_matching_cgm_and_with_planned_athome_cgm	CTRU_CGM	206
S106	45	venous_with_matching_cgm_and_with_planned_athome_cgm	CTRU_CGM	218
S106	50	venous_with_matching_cgm_and_with_planned_athome_cgm	CTRU_CGM	224
S106	55	venous_with_matching_cgm_and_with_planned_athome_cgm	CTRU_CGM	226
S106	60	venous_with_matching_cgm_and_with_planned_athome_cgm	CTRU_CGM	224
S106	65	venous_with_matching_cgm_and_with_planned_athome_cgm	CTRU_CGM	224
S106	70	venous_with_matching_cgm_and_with_planned_athome_cgm	CTRU_CGM	220
S106	75	venous_with_matching_cgm_and_with_planned_athome_cgm	CTRU_CGM	217
S106	80	venous_with_matching_cgm_and_with_planned_athome_cgm	CTRU_CGM	211
S106	85	venous_with_matching_cgm_and_with_planned_athome_cgm	CTRU_CGM	207
S106	90	venous_with_matching_cgm_and_with_planned_athome_cgm	CTRU_CGM	204
S106	95	venous_with_matching_cgm_and_with_planned_athome_cgm	CTRU_CGM	199
S106	100	venous_with_matching_cgm_and_with_planned_athome_cgm	CTRU_CGM	194
S106	105	venous_with_matching_cgm_and_with_planned_athome_cgm	CTRU_CGM	193
S106	110	venous_with_matching_cgm_and_with_planned_athome_cgm	CTRU_CGM	195
S106	115	venous_with_matching_cgm_and_with_planned_athome_cgm	CTRU_CGM	198
S106	120	venous_with_matching_cgm_and_with_planned_athome_cgm	CTRU_CGM	200
S106	125	venous_with_matching_cgm_and_with_planned_athome_cgm	CTRU_CGM	201
S106	130	venous_with_matching_cgm_and_with_planned_athome_cgm	CTRU_CGM	198
S106	135	venous_with_matching_cgm_and_with_planned_athome_cgm	CTRU_CGM	191
S106	140	venous_with_matching_cgm_and_with_planned_athome_cgm	CTRU_CGM	181
S106	145	venous_with_matching_cgm_and_with_planned_athome_cgm	CTRU_CGM	169
S106	150	venous_with_matching_cgm_and_with_planned_athome_cgm	CTRU_CGM	161
S106	155	venous_with_matching_cgm_and_with_planned_athome_cgm	CTRU_CGM	155
S106	160	venous_with_matching_cgm_and_with_planned_athome_cgm	CTRU_CGM	150
S106	165	venous_with_matching_cgm_and_with_planned_athome_cgm	CTRU_CGM	145
S106	170	venous_with_matching_cgm_and_with_planned_athome_cgm	CTRU_CGM	138
S106	175	venous_with_matching_cgm_and_with_planned_athome_cgm	CTRU_CGM	131
S106	180	venous_with_matching_cgm_and_with_planned_athome_cgm	CTRU_CGM	123
S100	-10	venous_with_matching_cgm_and_with_planned_athome_cgm	CTRU_CGM	106
S100	-5	venous_with_matching_cgm_and_with_planned_athome_cgm	CTRU_CGM	109
S100	0	venous_with_matching_cgm_and_with_planned_athome_cgm	CTRU_CGM	109
S100	5	venous_with_matching_cgm_and_with_planned_athome_cgm	CTRU_CGM	109
S100	10	venous_with_matching_cgm_and_with_planned_athome_cgm	CTRU_CGM	110
S100	15	venous_with_matching_cgm_and_with_planned_athome_cgm	CTRU_CGM	119
S100	20	venous_with_matching_cgm_and_with_planned_athome_cgm	CTRU_CGM	134
S100	25	venous_with_matching_cgm_and_with_planned_athome_cgm	CTRU_CGM	148
S100	30	venous_with_matching_cgm_and_with_planned_athome_cgm	CTRU_CGM	167
S100	35	venous_with_matching_cgm_and_with_planned_athome_cgm	CTRU_CGM	184
S100	40	venous_with_matching_cgm_and_with_planned_athome_cgm	CTRU_CGM	197
S100	45	venous_with_matching_cgm_and_with_planned_athome_cgm	CTRU_CGM	208
S100	50	venous_with_matching_cgm_and_with_planned_athome_cgm	CTRU_CGM	216
S100	55	venous_with_matching_cgm_and_with_planned_athome_cgm	CTRU_CGM	222
S100	60	venous_with_matching_cgm_and_with_planned_athome_cgm	CTRU_CGM	219
S100	65	venous_with_matching_cgm_and_with_planned_athome_cgm	CTRU_CGM	214
S100	70	venous_with_matching_cgm_and_with_planned_athome_cgm	CTRU_CGM	206
S100	75	venous_with_matching_cgm_and_with_planned_athome_cgm	CTRU_CGM	197
S100	80	venous_with_matching_cgm_and_with_planned_athome_cgm	CTRU_CGM	188
S100	85	venous_with_matching_cgm_and_with_planned_athome_cgm	CTRU_CGM	176
S100	90	venous_with_matching_cgm_and_with_planned_athome_cgm	CTRU_CGM	167
S100	95	venous_with_matching_cgm_and_with_planned_athome_cgm	CTRU_CGM	163
S100	100	venous_with_matching_cgm_and_with_planned_athome_cgm	CTRU_CGM	163
S100	105	venous_with_matching_cgm_and_with_planned_athome_cgm	CTRU_CGM	164
S100	110	venous_with_matching_cgm_and_with_planned_athome_cgm	CTRU_CGM	167
S100	115	venous_with_matching_cgm_and_with_planned_athome_cgm	CTRU_CGM	169
S100	120	venous_with_matching_cgm_and_with_planned_athome_cgm	CTRU_CGM	169
S100	125	venous_with_matching_cgm_and_with_planned_athome_cgm	CTRU_CGM	164
S100	130	venous_with_matching_cgm_and_with_planned_athome_cgm	CTRU_CGM	154
S100	135	venous_with_matching_cgm_and_with_planned_athome_cgm	CTRU_CGM	140
S100	140	venous_with_matching_cgm_and_with_planned_athome_cgm	CTRU_CGM	136
S100	145	venous_with_matching_cgm_and_with_planned_athome_cgm	CTRU_CGM	140
S100	150	venous_with_matching_cgm_and_with_planned_athome_cgm	CTRU_CGM	148
S100	155	venous_with_matching_cgm_and_with_planned_athome_cgm	CTRU_CGM	155
S100	160	venous_with_matching_cgm_and_with_planned_athome_cgm	CTRU_CGM	157
S100	165	venous_with_matching_cgm_and_with_planned_athome_cgm	CTRU_CGM	152
S100	170	venous_with_matching_cgm_and_with_planned_athome_cgm	CTRU_CGM	144
S100	175	venous_with_matching_cgm_and_with_planned_athome_cgm	CTRU_CGM	135
S100	180	venous_with_matching_cgm_and_with_planned_athome_cgm	CTRU_CGM	123
S95	-10	venous_with_matching_cgm_and_with_planned_athome_cgm	CTRU_CGM	102
S95	-5	venous_with_matching_cgm_and_with_planned_athome_cgm	CTRU_CGM	99
S95	0	venous_with_matching_cgm_and_with_planned_athome_cgm	CTRU_CGM	100
S95	5	venous_with_matching_cgm_and_with_planned_athome_cgm	CTRU_CGM	104
S95	10	venous_with_matching_cgm_and_with_planned_athome_cgm	CTRU_CGM	114
S95	15	venous_with_matching_cgm_and_with_planned_athome_cgm	CTRU_CGM	123
S95	20	venous_with_matching_cgm_and_with_planned_athome_cgm	CTRU_CGM	153
S95	25	venous_with_matching_cgm_and_with_planned_athome_cgm	CTRU_CGM	172
S95	30	venous_with_matching_cgm_and_with_planned_athome_cgm	CTRU_CGM	195
S95	35	venous_with_matching_cgm_and_with_planned_athome_cgm	CTRU_CGM	205
S95	40	venous_with_matching_cgm_and_with_planned_athome_cgm	CTRU_CGM	223
S95	45	venous_with_matching_cgm_and_with_planned_athome_cgm	CTRU_CGM	235
S95	50	venous_with_matching_cgm_and_with_planned_athome_cgm	CTRU_CGM	243
S95	55	venous_with_matching_cgm_and_with_planned_athome_cgm	CTRU_CGM	247
S95	60	venous_with_matching_cgm_and_with_planned_athome_cgm	CTRU_CGM	248
S95	65	venous_with_matching_cgm_and_with_planned_athome_cgm	CTRU_CGM	244
S95	70	venous_with_matching_cgm_and_with_planned_athome_cgm	CTRU_CGM	241
S95	75	venous_with_matching_cgm_and_with_planned_athome_cgm	CTRU_CGM	240
S95	80	venous_with_matching_cgm_and_with_planned_athome_cgm	CTRU_CGM	238
S95	85	venous_with_matching_cgm_and_with_planned_athome_cgm	CTRU_CGM	235
S95	90	venous_with_matching_cgm_and_with_planned_athome_cgm	CTRU_CGM	233
S95	95	venous_with_matching_cgm_and_with_planned_athome_cgm	CTRU_CGM	234
S95	100	venous_with_matching_cgm_and_with_planned_athome_cgm	CTRU_CGM	220
S95	105	venous_with_matching_cgm_and_with_planned_athome_cgm	CTRU_CGM	213
S95	110	venous_with_matching_cgm_and_with_planned_athome_cgm	CTRU_CGM	207
S95	115	venous_with_matching_cgm_and_with_planned_athome_cgm	CTRU_CGM	190
S95	120	venous_with_matching_cgm_and_with_planned_athome_cgm	CTRU_CGM	178
S95	125	venous_with_matching_cgm_and_with_planned_athome_cgm	CTRU_CGM	165
S95	130	venous_with_matching_cgm_and_with_planned_athome_cgm	CTRU_CGM	162
S95	135	venous_with_matching_cgm_and_with_planned_athome_cgm	CTRU_CGM	155
S95	140	venous_with_matching_cgm_and_with_planned_athome_cgm	CTRU_CGM	145
S95	145	venous_with_matching_cgm_and_with_planned_athome_cgm	CTRU_CGM	135
S95	150	venous_with_matching_cgm_and_with_planned_athome_cgm	CTRU_CGM	132
S95	155	venous_with_matching_cgm_and_with_planned_athome_cgm	CTRU_CGM	127
S95	160	venous_with_matching_cgm_and_with_planned_athome_cgm	CTRU_CGM	117
S95	165	venous_with_matching_cgm_and_with_planned_athome_cgm	CTRU_CGM	106
S95	170	venous_with_matching_cgm_and_with_planned_athome_cgm	CTRU_CGM	79
S95	175	venous_with_matching_cgm_and_with_planned_athome_cgm	CTRU_CGM	71
S95	180	venous_with_matching_cgm_and_with_planned_athome_cgm	CTRU_CGM	77
S117	-10	venous_with_matching_cgm_and_with_planned_athome_cgm	CTRU_CGM	128
S117	-5	venous_with_matching_cgm_and_with_planned_athome_cgm	CTRU_CGM	126
S117	0	venous_with_matching_cgm_and_with_planned_athome_cgm	CTRU_CGM	124
S117	5	venous_with_matching_cgm_and_with_planned_athome_cgm	CTRU_CGM	124
S117	10	venous_with_matching_cgm_and_with_planned_athome_cgm	CTRU_CGM	124
S117	15	venous_with_matching_cgm_and_with_planned_athome_cgm	CTRU_CGM	137
S117	20	venous_with_matching_cgm_and_with_planned_athome_cgm	CTRU_CGM	147
S117	25	venous_with_matching_cgm_and_with_planned_athome_cgm	CTRU_CGM	154
S117	30	venous_with_matching_cgm_and_with_planned_athome_cgm	CTRU_CGM	177
S117	35	venous_with_matching_cgm_and_with_planned_athome_cgm	CTRU_CGM	193
S117	40	venous_with_matching_cgm_and_with_planned_athome_cgm	CTRU_CGM	211
S117	45	venous_with_matching_cgm_and_with_planned_athome_cgm	CTRU_CGM	223
S117	50	venous_with_matching_cgm_and_with_planned_athome_cgm	CTRU_CGM	238
S117	55	venous_with_matching_cgm_and_with_planned_athome_cgm	CTRU_CGM	247
S117	60	venous_with_matching_cgm_and_with_planned_athome_cgm	CTRU_CGM	250
S117	65	venous_with_matching_cgm_and_with_planned_athome_cgm	CTRU_CGM	254
S117	70	venous_with_matching_cgm_and_with_planned_athome_cgm	CTRU_CGM	261
S117	75	venous_with_matching_cgm_and_with_planned_athome_cgm	CTRU_CGM	262
S117	80	venous_with_matching_cgm_and_with_planned_athome_cgm	CTRU_CGM	271
S117	85	venous_with_matching_cgm_and_with_planned_athome_cgm	CTRU_CGM	265
S117	90	venous_with_matching_cgm_and_with_planned_athome_cgm	CTRU_CGM	253
S117	95	venous_with_matching_cgm_and_with_planned_athome_cgm	CTRU_CGM	262
S117	100	venous_with_matching_cgm_and_with_planned_athome_cgm	CTRU_CGM	266
S117	105	venous_with_matching_cgm_and_with_planned_athome_cgm	CTRU_CGM	277
S117	110	venous_with_matching_cgm_and_with_planned_athome_cgm	CTRU_CGM	283
S117	115	venous_with_matching_cgm_and_with_planned_athome_cgm	CTRU_CGM	276
S117	120	venous_with_matching_cgm_and_with_planned_athome_cgm	CTRU_CGM	273
S117	125	venous_with_matching_cgm_and_with_planned_athome_cgm	CTRU_CGM	265
S117	130	venous_with_matching_cgm_and_with_planned_athome_cgm	CTRU_CGM	262
S117	135	venous_with_matching_cgm_and_with_planned_athome_cgm	CTRU_CGM	258
S117	140	venous_with_matching_cgm_and_with_planned_athome_cgm	CTRU_CGM	269
S117	145	venous_with_matching_cgm_and_with_planned_athome_cgm	CTRU_CGM	269
S117	150	venous_with_matching_cgm_and_with_planned_athome_cgm	CTRU_CGM	272
S117	155	venous_with_matching_cgm_and_with_planned_athome_cgm	CTRU_CGM	261
S117	160	venous_with_matching_cgm_and_with_planned_athome_cgm	CTRU_CGM	255
S117	165	venous_with_matching_cgm_and_with_planned_athome_cgm	CTRU_CGM	256
S117	170	venous_with_matching_cgm_and_with_planned_athome_cgm	CTRU_CGM	252
S117	175	venous_with_matching_cgm_and_with_planned_athome_cgm	CTRU_CGM	250
S117	180	venous_with_matching_cgm_and_with_planned_athome_cgm	CTRU_CGM	241
S122	-10	venous_with_matching_cgm_and_with_planned_athome_cgm	CTRU_CGM	146
S122	-5	venous_with_matching_cgm_and_with_planned_athome_cgm	CTRU_CGM	147
S122	0	venous_with_matching_cgm_and_with_planned_athome_cgm	CTRU_CGM	147
S122	5	venous_with_matching_cgm_and_with_planned_athome_cgm	CTRU_CGM	145
S122	10	venous_with_matching_cgm_and_with_planned_athome_cgm	CTRU_CGM	145
S122	15	venous_with_matching_cgm_and_with_planned_athome_cgm	CTRU_CGM	152
S122	20	venous_with_matching_cgm_and_with_planned_athome_cgm	CTRU_CGM	168
S122	25	venous_with_matching_cgm_and_with_planned_athome_cgm	CTRU_CGM	189
S122	30	venous_with_matching_cgm_and_with_planned_athome_cgm	CTRU_CGM	210
S122	35	venous_with_matching_cgm_and_with_planned_athome_cgm	CTRU_CGM	231
S122	40	venous_with_matching_cgm_and_with_planned_athome_cgm	CTRU_CGM	249
S122	45	venous_with_matching_cgm_and_with_planned_athome_cgm	CTRU_CGM	259
S122	50	venous_with_matching_cgm_and_with_planned_athome_cgm	CTRU_CGM	268
S122	55	venous_with_matching_cgm_and_with_planned_athome_cgm	CTRU_CGM	275
S122	60	venous_with_matching_cgm_and_with_planned_athome_cgm	CTRU_CGM	285
S122	65	venous_with_matching_cgm_and_with_planned_athome_cgm	CTRU_CGM	293
[truncated: 2,202 more rows]
