# Supplementary material for: Prediction of metabolic subphenotypes of type 2 diabetes via continuous glucose monitoring and machine learning
Source: Nat Biomed Eng. 2024 Dec 23;9(8):1222–39. doi: 10.1038/s41551-024-01311-6 (PMC12183321; doi:10.1038/s41551-024-01311-6)
Supplement: Supplementary file 7 — The performance of predicting metabolic subphenotypes using various feature sets and ML classifiers. [file 41551_2024_1311_MOESM7_ESM.xlsx]

## Sheet: Table S6
Table S6: The performance of predicting metabolic subphenotype using various feature sets and ML classifiers
Prediction Task	Feature Set	auROC	Sensitivity	Specificity	F1	Precision	Classifier	Hyperparameter
MuscleIR	Demographics	0.37	0.55	0.56	0.55	0.58	RBF_SVM	C=1
MuscleIR	Demographics	0.38	0.82	0.22	0.54	0.68	RBF_SVM	C=0.1
MuscleIR	Demographics	0.48	0.8	0.25	0.56	0.65	RBF_SVM	C=0.01
MuscleIR	Demographics	0.53	0.49	0.57	0.51	0.57	RF	n_estimators=100
MuscleIR	Demographics	0.39	0.54	0.63	0.56	0.64	RBF_SVM	C=100
MuscleIR	Demographics	0.39	0.52	0.65	0.54	0.61	RBF_SVM	C=10
MuscleIR	Demographics	0.56	0.52	0.64	0.56	0.63	RF	n_estimators=200
MuscleIR	Demographics	0.6	0.5	0.66	0.53	0.63	RF	n_estimators=50
MuscleIR	Demographics	0.51	0.45	0.54	0.44	0.5	L1_Logistic	C=1
MuscleIR	Demographics	0.52	0.48	0.57	0.49	0.55	RF	n_estimators=20
MuscleIR	Demographics	0.55	0.45	0.66	0.49	0.59	RF	n_estimators=150
MuscleIR	Demographics	0.62	0.43	0.66	0.48	0.6	L1_Logistic	C=100
MuscleIR	Demographics	0.61	0.44	0.68	0.49	0.6	L1_Logistic	C=10
MuscleIR	Demographics	0.4	0.79	0.25	0.53	0.74	Linear_SVM	C=0.005
MuscleIR	Demographics	0.45	0.71	0.31	0.5	0.62	Linear_SVM	C=0.01
MuscleIR	Demographics	0.38	0.71	0.32	0.48	0.7	Linear_SVM	C=0.1
MuscleIR	Demographics	0.37	0.7	0.36	0.49	0.68	Linear_SVM	C=0.05
MuscleIR	Demographics	0.44	0.74	0.3	0.52	0.67	Linear_SVM	C=0.001
MuscleIR	Demographics + PRS	0.21	0.38	0.26	0.27	0.25	RF	n_estimators=150
MuscleIR	Demographics + PRS	0.2	0.36	0.23	0.27	0.24	RF	n_estimators=100
MuscleIR	Demographics + PRS	0.23	0.34	0.25	0.23	0.21	RF	n_estimators=20
MuscleIR	Demographics + PRS	0.21	0.34	0.28	0.25	0.22	RF	n_estimators=200
MuscleIR	Demographics + PRS	0.21	0.28	0.27	0.23	0.21	RF	n_estimators=50
MuscleIR	Demographics + PRS	0.65	0.22	0.52	0.22	0.22	RBF_SVM	C=100
MuscleIR	Demographics + PRS	0.63	0.13	0.64	0.22	0.16	RBF_SVM	C=10
MuscleIR	Demographics + PRS	0.45	0.1	0.82	0.27	0.26	L1_Logistic	C=100
MuscleIR	Demographics + PRS	0.42	0.06	0.82	0.23	0.1	L1_Logistic	C=10
MuscleIR	Demographics + PRS	0.69	0.04	0.81	0.2	0.08	RBF_SVM	C=1
MuscleIR	Demographics + PRS	0.58	0.01	0.99	0.27	0.33	Linear_SVM	C=0.1
MuscleIR	Demographics + Lab	0.69	0.67	0.65	0.66	0.68	L1_Logistic	C=10
MuscleIR	Demographics + Lab	0.69	0.71	0.6	0.66	0.66	L1_Logistic	C=1
MuscleIR	Demographics + Lab	0.68	0.63	0.63	0.62	0.66	L1_Logistic	C=100
MuscleIR	Demographics + Lab	0.83	0.97	0.07	0.65	0.73	L1_Logistic	C=0.1
MuscleIR	Demographics + Lab	0.85	0.74	0.68	0.71	0.75	RBF_SVM	C=100
MuscleIR	Demographics + Lab	0.85	0.75	0.69	0.72	0.77	Linear_SVM	C=0.001
MuscleIR	Demographics + Lab	0.84	0.72	0.72	0.72	0.78	RBF_SVM	C=10
MuscleIR	Demographics + Lab	0.84	0.68	0.71	0.69	0.77	Linear_SVM	C=0.05
MuscleIR	Demographics + Lab	0.84	0.67	0.73	0.69	0.77	Linear_SVM	C=0.01
MuscleIR	Demographics + Lab	0.85	0.66	0.74	0.68	0.77	Linear_SVM	C=0.005
MuscleIR	Demographics + Lab	0.83	0.67	0.74	0.68	0.78	Linear_SVM	C=0.1
MuscleIR	Demographics + Lab	0.54	0.67	0.76	0.68	0.81	RBF_SVM	C=1
MuscleIR	Demographics + Lab	0.74	0.64	0.61	0.62	0.67	RF	n_estimators=200
MuscleIR	Demographics + Lab	0.74	0.63	0.61	0.63	0.66	RF	n_estimators=150
MuscleIR	Demographics + Lab	0.7	0.62	0.61	0.61	0.64	RF	n_estimators=100
MuscleIR	Demographics + Lab	0.75	0.72	0.6	0.67	0.69	RF	n_estimators=20
MuscleIR	Demographics + Lab	0.73	0.66	0.61	0.63	0.67	RF	n_estimators=50
MuscleIR	Demographics + Lab	0.17	0.81	0.33	0.66	0.9	RBF_SVM	C=0.1
MuscleIR	Demographics + Lab	0.25	0.8	0.34	0.69	0.89	RBF_SVM	C=0.01
MuscleIR	Demographics + Incretins	0.38	0.85	0.34	0.66	0.58	RBF_SVM	C=1
MuscleIR	Demographics + Incretins	0.41	0.83	0.42	0.67	0.62	RBF_SVM	C=0.1
MuscleIR	Demographics + Incretins	0.41	0.82	0.42	0.66	0.6	RBF_SVM	C=0.01
MuscleIR	Demographics + Incretins	0.4	0.75	0.33	0.59	0.53	RBF_SVM	C=10
MuscleIR	Demographics + Incretins	0.34	0.68	0.51	0.6	0.61	Linear_SVM	C=0.005
MuscleIR	Demographics + Incretins	0.37	0.67	0.41	0.56	0.56	Linear_SVM	C=0.1
MuscleIR	Demographics + Incretins	0.33	0.66	0.51	0.58	0.58	Linear_SVM	C=0.001
MuscleIR	Demographics + Incretins	0.39	0.65	0.41	0.55	0.52	Linear_SVM	C=0.01
MuscleIR	Demographics + Incretins	0.51	0.65	0.32	0.52	0.48	RBF_SVM	C=100
MuscleIR	Demographics + Incretins	0.38	0.64	0.46	0.54	0.55	Linear_SVM	C=0.05
MuscleIR	Demographics + Incretins	0.39	0.52	0.35	0.46	0.44	RF	n_estimators=100
MuscleIR	Demographics + Incretins	0.43	0.51	0.37	0.47	0.43	RF	n_estimators=200
MuscleIR	Demographics + Incretins	0.42	0.51	0.38	0.44	0.43	RF	n_estimators=50
MuscleIR	Demographics + Incretins	0.42	0.5	0.39	0.45	0.43	RF	n_estimators=20
MuscleIR	Demographics + Incretins	0.41	0.45	0.4	0.42	0.39	RF	n_estimators=150
MuscleIR	Demographics + Incretins	0.45	0.12	0.77	0.38	0.31	L1_Logistic	C=1
MuscleIR	Demographics + Incretins	0.46	0.1	0.79	0.35	0.26	L1_Logistic	C=10
MuscleIR	Demographics + Incretins	0.43	0.1	0.78	0.36	0.28	L1_Logistic	C=100
MuscleIR	Demographics + Incretins	0.53	0.03	0.88	0.36	0.19	L1_Logistic	C=0.1
MuscleIR	Demographics + HOMA-B	0.44	0.98	0.02	0.4	0.5	L1_Logistic	C=0.01
MuscleIR	Demographics + HOMA-B	0.49	0.88	0.02	0.4	0.36	Linear_SVM	C=0.005
MuscleIR	Demographics + HOMA-B	0.48	0.88	0.01	0.42	0.42	Linear_SVM	C=0.05
MuscleIR	Demographics + HOMA-B	0.46	0.86	0.03	0.47	0.43	Linear_SVM	C=0.1
MuscleIR	Demographics + HOMA-B	0.52	0.84	0.02	0.42	0.39	Linear_SVM	C=0.001
MuscleIR	Demographics + HOMA-B	0.48	0.84	0.02	0.44	0.39	Linear_SVM	C=0.01
MuscleIR	Demographics + HOMA-B	0.35	0.83	0.16	0.39	0	L1_Logistic	C=0.1
MuscleIR	Demographics + HOMA-B	0.34	0.78	0.22	0.4	0.5	L1_Logistic	C=10
MuscleIR	Demographics + HOMA-B	0.35	0.73	0.27	0.46	0.5	L1_Logistic	C=100
MuscleIR	Demographics + HOMA-B	0.45	0.6	0.27	0.44	0.44	RBF_SVM	C=1
MuscleIR	Demographics + HOMA-B	0.48	0.54	0.38	0.49	0.48	RBF_SVM	C=100
MuscleIR	Demographics + HOMA-B	0.47	0.49	0.42	0.47	0.49	RBF_SVM	C=10
MuscleIR	Demographics + HOMA-B	0.46	0.45	0.43	0.44	0.46	RF	n_estimators=20
MuscleIR	Demographics + HOMA-B	0.48	0.44	0.42	0.42	0.43	RF	n_estimators=200
MuscleIR	Demographics + HOMA-B	0.5	0.43	0.42	0.4	0.44	RF	n_estimators=100
MuscleIR	Demographics + HOMA-B	0.46	0.42	0.42	0.41	0.43	RF	n_estimators=150
MuscleIR	Demographics + HOMA-B	0.46	0.41	0.45	0.4	0.42	RF	n_estimators=50
MuscleIR	Demographics + HOMA-IR	0.77	0.74	0.71	0.73	0.76	L1_Logistic	C=100
MuscleIR	Demographics + HOMA-IR	0.77	0.73	0.73	0.72	0.76	L1_Logistic	C=10
MuscleIR	Demographics + HOMA-IR	0.75	0.71	0.74	0.72	0.75	L1_Logistic	C=1
MuscleIR	Demographics + HOMA-IR	0.7	0.66	0.71	0.68	0.74	RBF_SVM	C=1
MuscleIR	Demographics + HOMA-IR	0.72	0.62	0.8	0.68	0.81	Linear_SVM	C=0.1
MuscleIR	Demographics + HOMA-IR	0.28	0.82	0.25	0.62	0.72	RBF_SVM	C=0.01
MuscleIR	Demographics + HOMA-IR	0.7	0.61	0.68	0.63	0.71	RBF_SVM	C=10
MuscleIR	Demographics + HOMA-IR	0.55	0.54	0.84	0.63	0.84	Linear_SVM	C=0.05
MuscleIR	Demographics + HOMA-IR	0.3	0.79	0.23	0.67	0.6	RBF_SVM	C=0.1
MuscleIR	Demographics + HOMA-IR	0.47	0.51	0.46	0.57	0.43	L1_Logistic	C=0.1
MuscleIR	Demographics + HOMA-IR	0.63	0.61	0.65	0.62	0.68	RBF_SVM	C=100
MuscleIR	Demographics + HOMA-IR	0.66	0.62	0.62	0.61	0.65	RF	n_estimators=100
MuscleIR	Demographics + HOMA-IR	0.62	0.59	0.59	0.58	0.6	RF	n_estimators=20
MuscleIR	Demographics + HOMA-IR	0.29	0.75	0.29	0.6	0.76	Linear_SVM	C=0.001
MuscleIR	Demographics + HOMA-IR	0.67	0.63	0.62	0.62	0.67	RF	n_estimators=200
MuscleIR	Demographics + HOMA-IR	0.64	0.61	0.62	0.61	0.67	RF	n_estimators=150
MuscleIR	Demographics + HOMA-IR	0.6	0.57	0.55	0.56	0.59	RF	n_estimators=50
MuscleIR	Demographics + HOMA-IR	0.25	0.74	0.33	0.68	0.87	Linear_SVM	C=0.01
MuscleIR	Demographics + HOMA-IR	0.3	0.77	0.27	0.62	0.85	Linear_SVM	C=0.005
MuscleIR	Demographics + Matsuda	0.83	0.85	0.42	0.71	0.66	Linear_SVM	C=0.1
MuscleIR	Demographics + Matsuda	0.81	0.83	0.45	0.71	0.66	Linear_SVM	C=0.01
MuscleIR	Demographics + Matsuda	0.81	0.81	0.44	0.69	0.63	Linear_SVM	C=0.001
MuscleIR	Demographics + Matsuda	0.79	0.8	0.49	0.69	0.66	Linear_SVM	C=0.005
MuscleIR	Demographics + Matsuda	0.8	0.8	0.48	0.7	0.68	Linear_SVM	C=0.05
MuscleIR	Demographics + Matsuda	0.74	0.67	0.68	0.68	0.73	RBF_SVM	C=100
MuscleIR	Demographics + Matsuda	0.73	0.67	0.63	0.66	0.71	RF	n_estimators=100
MuscleIR	Demographics + Matsuda	0.77	0.67	0.66	0.67	0.72	RF	n_estimators=20
MuscleIR	Demographics + Matsuda	0.81	0.65	0.77	0.69	0.79	RBF_SVM	C=1
MuscleIR	Demographics + Matsuda	0.76	0.65	0.64	0.64	0.7	RF	n_estimators=200
MuscleIR	Demographics + Matsuda	0.74	0.64	0.68	0.65	0.72	RF	n_estimators=150
MuscleIR	Demographics + Matsuda	0.76	0.64	0.69	0.67	0.74	RF	n_estimators=50
MuscleIR	Demographics + Matsuda	0.79	0.59	0.71	0.64	0.74	RBF_SVM	C=10
MuscleIR	Demographics + OGTT_G_Curve_Features	0.9	0.9	0.75	0.83	0.81	Linear_SVM	C=0.005
MuscleIR	Demographics + OGTT_G_Curve_Features	0.93	0.93	0.74	0.86	0.82	Linear_SVM	C=0.1
MuscleIR	Demographics + OGTT_G_Curve_Features	0.92	0.92	0.72	0.84	0.79	Linear_SVM	C=0.01
MuscleIR	Demographics + OGTT_G_Curve_Features	0.92	0.9	0.71	0.82	0.78	Linear_SVM	C=0.05
MuscleIR	Demographics + OGTT_G_Curve_Features	0.89	0.8	0.74	0.78	0.81	Linear_SVM	C=0.001
MuscleIR	Demographics + OGTT_G_Curve_Features	0.93	0.84	0.78	0.82	0.84	RF	n_estimators=20
MuscleIR	Demographics + OGTT_G_Curve_Features	0.91	0.85	0.77	0.81	0.82	RF	n_estimators=50
MuscleIR	Demographics + OGTT_G_Curve_Features	0.91	0.87	0.72	0.82	0.82	RF	n_estimators=200
MuscleIR	Demographics + OGTT_G_Curve_Features	0.09	0.86	0.34	0.78	0.94	RBF_SVM	C=0.01
MuscleIR	Demographics + OGTT_G_Curve_Features	0.91	0.85	0.75	0.82	0.84	RF	n_estimators=100
MuscleIR	Demographics + OGTT_G_Curve_Features	0.88	0.84	0.74	0.81	0.8	RBF_SVM	C=10
MuscleIR	Demographics + OGTT_G_Curve_Features	0.9	0.83	0.71	0.79	0.78	RF	n_estimators=150
MuscleIR	Demographics + OGTT_G_Curve_Features	0.85	0.88	0.69	0.81	0.78	RBF_SVM	C=100
MuscleIR	Demographics + OGTT_G_Curve_Features	0.91	0.81	0.78	0.8	0.82	RBF_SVM	C=1
MuscleIR	Demographics + OGTT_G_Curve_Features	0.23	0.88	0.22	0.83	0.86	RBF_SVM	C=0.1
MuscleIR	Demographics + OGTT_G_Curve_Features	0.84	0.77	0.69	0.74	0.74	L1_Logistic	C=0.1
MuscleIR	Demographics + OGTT_G_Curve_Features	0.86	0.8	0.65	0.75	0.75	L1_Logistic	C=1
MuscleIR	Demographics + OGTT_G_Curve_Features	0.86	0.77	0.69	0.74	0.74	L1_Logistic	C=100
MuscleIR	Demographics + OGTT_G_Curve_Features	0.83	0.76	0.65	0.72	0.71	L1_Logistic	C=10
MuscleIR	Demographics + OGTT_G_Curve_Features	0.85	0.75	0.69	0.72	0.75	L1_Logistic	C=0.01
MuscleIR	Demographics + OGTT_G_ReducedRep	0.95	0.81	0.91	0.85	0.93	L1_Logistic	C=10
MuscleIR	Demographics + OGTT_G_ReducedRep	0.91	0.8	0.87	0.83	0.9	L1_Logistic	C=1
MuscleIR	Demographics + OGTT_G_ReducedRep	0.9	0.82	0.82	0.82	0.86	L1_Logistic	C=0.1
MuscleIR	Demographics + OGTT_G_ReducedRep	0.91	0.8	0.86	0.82	0.88	L1_Logistic	C=100
MuscleIR	Demographics + OGTT_G_ReducedRep	0.88	0.79	0.78	0.79	0.83	L1_Logistic	C=0.01
MuscleIR	Demographics + OGTT_G_ReducedRep	0.13	0.87	0.33	0.82	0.82	RBF_SVM	C=0.01
MuscleIR	Demographics + OGTT_G_ReducedRep	0.83	0.86	0.62	0.8	0.75	RBF_SVM	C=0.1
MuscleIR	Demographics + OGTT_G_ReducedRep	0.93	0.84	0.86	0.85	0.88	RBF_SVM	C=10
MuscleIR	Demographics + OGTT_G_ReducedRep	0.88	0.85	0.78	0.82	0.84	RF	n_estimators=100
MuscleIR	Demographics + OGTT_G_ReducedRep	0.9	0.85	0.82	0.83	0.85	RF	n_estimators=150
MuscleIR	Demographics + OGTT_G_ReducedRep	0.89	0.84	0.75	0.82	0.82	Linear_SVM	C=0.005
MuscleIR	Demographics + OGTT_G_ReducedRep	0.86	0.84	0.73	0.81	0.81	RF	n_estimators=20
MuscleIR	Demographics + OGTT_G_ReducedRep	0.86	0.83	0.75	0.8	0.82	RF	n_estimators=50
MuscleIR	Demographics + OGTT_G_ReducedRep	0.87	0.82	0.76	0.8	0.81	RF	n_estimators=200
MuscleIR	Demographics + OGTT_G_ReducedRep	0.95	0.86	0.85	0.85	0.89	Linear_SVM	C=0.05
MuscleIR	Demographics + OGTT_G_ReducedRep	0.92	0.86	0.79	0.84	0.85	RBF_SVM	C=1
MuscleIR	Demographics + OGTT_G_ReducedRep	0.9	0.85	0.75	0.82	0.82	Linear_SVM	C=0.001
MuscleIR	Demographics + OGTT_G_ReducedRep	0.91	0.85	0.8	0.84	0.86	Linear_SVM	C=0.01
MuscleIR	Demographics + OGTT_G_ReducedRep	0.91	0.85	0.76	0.82	0.82	Linear_SVM	C=0.1
MuscleIR	Demographics + OGTT_G_ReducedRep	0.84	0.8	0.69	0.76	0.77	RBF_SVM	C=100
BetaCellFunction	Demographics	0.49	0.69	0.3	0.52	0.6	RBF_SVM	C=10
BetaCellFunction	Demographics	0.47	0.74	0.22	0.52	0.57	RBF_SVM	C=1
BetaCellFunction	Demographics	0.61	0.64	0.48	0.57	0.72	RF	n_estimators=20
BetaCellFunction	Demographics	0.49	0.65	0.28	0.5	0.56	RBF_SVM	C=100
BetaCellFunction	Demographics	0.56	0.64	0.36	0.52	0.59	RF	n_estimators=100
BetaCellFunction	Demographics	0.56	0.61	0.42	0.55	0.62	RF	n_estimators=150
BetaCellFunction	Demographics	0.54	0.59	0.4	0.53	0.61	RF	n_estimators=50
BetaCellFunction	Demographics	0.51	0.69	0.17	0.51	0.51	L1_Logistic	C=100
BetaCellFunction	Demographics	0.53	0.56	0.42	0.52	0.59	RF	n_estimators=200
BetaCellFunction	Demographics	0.48	0.71	0.13	0.5	0.45	L1_Logistic	C=10
BetaCellFunction	Demographics + PRS	0.46	0.77	0.12	0.35	0.42	L1_Logistic	C=10
BetaCellFunction	Demographics + PRS	0.47	0.73	0.18	0.42	0.52	L1_Logistic	C=100
BetaCellFunction	Demographics + PRS	0.45	0.6	0.3	0.43	0.48	RBF_SVM	C=1
BetaCellFunction	Demographics + PRS	0.46	0.43	0.44	0.41	0.44	RBF_SVM	C=10
BetaCellFunction	Demographics + PRS	0.45	0.4	0.3	0.35	0.35	RF	n_estimators=150
BetaCellFunction	Demographics + PRS	0.51	0.38	0.5	0.41	0.51	RBF_SVM	C=100
BetaCellFunction	Demographics + PRS	0.44	0.38	0.25	0.36	0.35	RF	n_estimators=200
BetaCellFunction	Demographics + PRS	0.37	0.35	0.24	0.33	0.33	RF	n_estimators=20
BetaCellFunction	Demographics + PRS	0.37	0.34	0.27	0.33	0.34	RF	n_estimators=50
BetaCellFunction	Demographics + PRS	0.36	0.31	0.21	0.28	0.27	RF	n_estimators=100
BetaCellFunction	Demographics + Lab	0.5	0.82	0.18	0.59	0.62	Linear_SVM	C=0.01
BetaCellFunction	Demographics + Lab	0.44	0.81	0.22	0.61	0.61	Linear_SVM	C=0.1
BetaCellFunction	Demographics + Lab	0.46	0.81	0.25	0.64	0.64	Linear_SVM	C=0.05
BetaCellFunction	Demographics + Lab	0.43	0.84	0.15	0.61	0.57	RBF_SVM	C=100
BetaCellFunction	Demographics + Lab	0.41	0.9	0.14	0.67	0.64	RBF_SVM	C=10
BetaCellFunction	Demographics + Lab	0.42	0.84	0.15	0.56	0.58	Linear_SVM	C=0.005
BetaCellFunction	Demographics + Lab	0.63	0.83	0.2	0.6	0.61	L1_Logistic	C=100
BetaCellFunction	Demographics + Lab	0.63	0.78	0.22	0.58	0.59	L1_Logistic	C=10
BetaCellFunction	Demographics + Lab	0.39	0.96	0.02	0.54	0.58	Linear_SVM	C=0.001
BetaCellFunction	Demographics + Lab	0.46	0.58	0.24	0.51	0.53	RF	n_estimators=100
BetaCellFunction	Demographics + Lab	0.48	0.58	0.26	0.51	0.53	RF	n_estimators=50
BetaCellFunction	Demographics + Lab	0.43	0.53	0.26	0.48	0.49	RF	n_estimators=150
BetaCellFunction	Demographics + Lab	0.45	0.55	0.25	0.5	0.5	RF	n_estimators=200
BetaCellFunction	Demographics + Lab	0.48	0.57	0.28	0.52	0.53	RF	n_estimators=20
BetaCellFunction	Demographics + Lab	0.58	0.97	0.03	0.52	0.63	L1_Logistic	C=1
BetaCellFunction	Demographics + Incretins	0.72	0.93	0.01	0.54	0.43	RBF_SVM	C=1
BetaCellFunction	Demographics + Incretins	0.64	0.89	0.06	0.5	0.51	Linear_SVM	C=0.001
BetaCellFunction	Demographics + Incretins	0.58	0.86	0.05	0.54	0.51	Linear_SVM	C=0.01
BetaCellFunction	Demographics + Incretins	0.59	0.86	0.04	0.52	0.5	Linear_SVM	C=0.1
BetaCellFunction	Demographics + Incretins	0.39	0.85	0.08	0.49	0.45	L1_Logistic	C=0.1
BetaCellFunction	Demographics + Incretins	0.33	0.84	0.09	0.52	0.52	L1_Logistic	C=1
BetaCellFunction	Demographics + Incretins	0.61	0.81	0.05	0.48	0.49	Linear_SVM	C=0.05
BetaCellFunction	Demographics + Incretins	0.61	0.78	0.06	0.49	0.47	Linear_SVM	C=0.005
BetaCellFunction	Demographics + Incretins	0.35	0.76	0.15	0.49	0.52	L1_Logistic	C=10
BetaCellFunction	Demographics + Incretins	0.35	0.73	0.15	0.51	0.5	L1_Logistic	C=100
BetaCellFunction	Demographics + Incretins	0.4	0.67	0.17	0.53	0.49	RF	n_estimators=20
BetaCellFunction	Demographics + Incretins	0.71	0.65	0.11	0.41	0.38	RBF_SVM	C=10
BetaCellFunction	Demographics + Incretins	0.77	0.63	0.14	0.47	0.42	RBF_SVM	C=100
BetaCellFunction	Demographics + Incretins	0.41	0.61	0.28	0.52	0.52	RF	n_estimators=150
BetaCellFunction	Demographics + Incretins	0.44	0.6	0.28	0.52	0.52	RF	n_estimators=100
BetaCellFunction	Demographics + Incretins	0.39	0.6	0.23	0.5	0.49	RF	n_estimators=50
BetaCellFunction	Demographics + Incretins	0.39	0.58	0.24	0.48	0.49	RF	n_estimators=200
BetaCellFunction	Demographics + HOMA-B	0.48	0.98	0.01	0.52	0.22	Linear_SVM	C=0.005
BetaCellFunction	Demographics + HOMA-B	0.5	0.98	0.01	0.52	0.39	Linear_SVM	C=0.05
BetaCellFunction	Demographics + HOMA-B	0.66	0.9	0.01	0.56	0.48	RBF_SVM	C=1
BetaCellFunction	Demographics + HOMA-B	0.6	0.62	0.15	0.47	0.44	RBF_SVM	C=10
BetaCellFunction	Demographics + HOMA-B	0.41	0.59	0.44	0.57	0.61	RF	n_estimators=150
BetaCellFunction	Demographics + HOMA-B	0.41	0.57	0.4	0.54	0.57	RF	n_estimators=20
BetaCellFunction	Demographics + HOMA-B	0.35	0.54	0.38	0.52	0.55	RF	n_estimators=200
BetaCellFunction	Demographics + HOMA-B	0.39	0.54	0.41	0.52	0.56	RF	n_estimators=50
BetaCellFunction	Demographics + HOMA-B	0.39	0.53	0.42	0.52	0.57	RF	n_estimators=100
BetaCellFunction	Demographics + HOMA-B	0.58	0.48	0.15	0.42	0.42	RBF_SVM	C=100
BetaCellFunction	Demographics + HOMA-IR	0.57	0.71	0.19	0.55	0.55	L1_Logistic	C=100
BetaCellFunction	Demographics + HOMA-IR	0.55	0.75	0.15	0.56	0.53	L1_Logistic	C=10
BetaCellFunction	Demographics + HOMA-IR	0.56	0.8	0.09	0.53	0.51	L1_Logistic	C=1
BetaCellFunction	Demographics + HOMA-IR	0.43	0.6	0.33	0.56	0.58	RF	n_estimators=50
BetaCellFunction	Demographics + HOMA-IR	0.47	0.66	0.3	0.58	0.56	RF	n_estimators=150
BetaCellFunction	Demographics + HOMA-IR	0.43	0.62	0.31	0.56	0.55	RF	n_estimators=100
BetaCellFunction	Demographics + HOMA-IR	0.44	0.64	0.3	0.59	0.59	RF	n_estimators=200
BetaCellFunction	Demographics + HOMA-IR	0.45	0.58	0.32	0.52	0.54	RF	n_estimators=20
BetaCellFunction	Demographics + HOMA-IR	0.37	0.65	0.45	0.6	0.63	RBF_SVM	C=10
BetaCellFunction	Demographics + HOMA-IR	0.39	0.8	0.15	0.53	0.55	RBF_SVM	C=1
BetaCellFunction	Demographics + HOMA-IR	0.43	0.64	0.37	0.59	0.6	RBF_SVM	C=100
BetaCellFunction	Demographics + Matsuda	0.44	0.74	0.29	0.61	0.62	RBF_SVM	C=1
BetaCellFunction	Demographics + Matsuda	0.69	0.68	0.52	0.66	0.69	RF	n_estimators=150
BetaCellFunction	Demographics + Matsuda	0.68	0.67	0.49	0.65	0.69	RF	n_estimators=200
BetaCellFunction	Demographics + Matsuda	0.7	0.67	0.51	0.65	0.69	RF	n_estimators=50
BetaCellFunction	Demographics + Matsuda	0.43	0.66	0.51	0.64	0.69	RBF_SVM	C=10
BetaCellFunction	Demographics + Matsuda	0.63	0.64	0.46	0.62	0.65	RF	n_estimators=100
BetaCellFunction	Demographics + Matsuda	0.39	0.61	0.5	0.61	0.67	RBF_SVM	C=100
BetaCellFunction	Demographics + Matsuda	0.66	0.61	0.56	0.62	0.69	RF	n_estimators=20
BetaCellFunction	Demographics + OGTT_G_Curve_Features	0.84	0.78	0.72	0.79	0.82	Linear_SVM	C=0.005
BetaCellFunction	Demographics + OGTT_G_Curve_Features	0.84	0.81	0.67	0.8	0.81	Linear_SVM	C=0.1
BetaCellFunction	Demographics + OGTT_G_Curve_Features	0.85	0.8	0.72	0.8	0.85	Linear_SVM	C=0.05
BetaCellFunction	Demographics + OGTT_G_Curve_Features	0.85	0.79	0.69	0.77	0.81	Linear_SVM	C=0.01
BetaCellFunction	Demographics + OGTT_G_Curve_Features	0.91	0.86	0.75	0.84	0.87	RF	n_estimators=150
BetaCellFunction	Demographics + OGTT_G_Curve_Features	0.91	0.87	0.72	0.84	0.84	RF	n_estimators=200
BetaCellFunction	Demographics + OGTT_G_Curve_Features	0.92	0.87	0.71	0.83	0.83	RF	n_estimators=50
BetaCellFunction	Demographics + OGTT_G_Curve_Features	0.9	0.84	0.72	0.82	0.85	RF	n_estimators=100
BetaCellFunction	Demographics + OGTT_G_Curve_Features	0.83	0.76	0.65	0.75	0.79	Linear_SVM	C=0.001
BetaCellFunction	Demographics + OGTT_G_Curve_Features	0.88	0.83	0.66	0.8	0.81	RF	n_estimators=20
BetaCellFunction	Demographics + OGTT_G_Curve_Features	0.4	0.89	0.12	0.75	0.63	RBF_SVM	C=1
BetaCellFunction	Demographics + OGTT_G_Curve_Features	0.72	0.84	0.42	0.76	0.72	L1_Logistic	C=10
BetaCellFunction	Demographics + OGTT_G_Curve_Features	0.76	0.84	0.43	0.75	0.7	L1_Logistic	C=100
BetaCellFunction	Demographics + OGTT_G_Curve_Features	0.74	0.85	0.43	0.76	0.71	L1_Logistic	C=0.1
BetaCellFunction	Demographics + OGTT_G_Curve_Features	0.75	0.83	0.42	0.75	0.71	L1_Logistic	C=1
BetaCellFunction	Demographics + OGTT_G_Curve_Features	0.74	0.81	0.46	0.73	0.7	L1_Logistic	C=0.01
BetaCellFunction	Demographics + OGTT_G_Curve_Features	0.61	0.82	0.5	0.75	0.72	RBF_SVM	C=10
BetaCellFunction	Demographics + OGTT_G_Curve_Features	0.49	0.75	0.4	0.7	0.67	RBF_SVM	C=100
BetaCellFunction	Demographics + OGTT_G_ReducedRep	0.89	0.82	0.73	0.82	0.85	Linear_SVM	C=0.005
BetaCellFunction	Demographics + OGTT_G_ReducedRep	0.9	0.8	0.74	0.8	0.84	Linear_SVM	C=0.1
BetaCellFunction	Demographics + OGTT_G_ReducedRep	0.87	0.79	0.74	0.8	0.85	Linear_SVM	C=0.05
BetaCellFunction	Demographics + OGTT_G_ReducedRep	0.87	0.81	0.7	0.8	0.83	Linear_SVM	C=0.01
BetaCellFunction	Demographics + OGTT_G_ReducedRep	0.84	0.78	0.71	0.8	0.85	Linear_SVM	C=0.001
BetaCellFunction	Demographics + OGTT_G_ReducedRep	0.82	0.6	0.87	0.72	0.89	L1_Logistic	C=0.01
BetaCellFunction	Demographics + OGTT_G_ReducedRep	0.87	0.68	0.9	0.76	0.93	L1_Logistic	C=0.1
BetaCellFunction	Demographics + OGTT_G_ReducedRep	0.85	0.65	0.87	0.74	0.9	L1_Logistic	C=1
BetaCellFunction	Demographics + OGTT_G_ReducedRep	0.87	0.64	0.92	0.74	0.94	L1_Logistic	C=10
BetaCellFunction	Demographics + OGTT_G_ReducedRep	0.88	0.63	0.91	0.73	0.93	L1_Logistic	C=100
BetaCellFunction	Demographics + OGTT_G_ReducedRep	0.75	0.81	0.58	0.76	0.76	RF	n_estimators=100
BetaCellFunction	Demographics + OGTT_G_ReducedRep	0.73	0.79	0.62	0.77	0.79	RF	n_estimators=20
BetaCellFunction	Demographics + OGTT_G_ReducedRep	0.78	0.76	0.67	0.77	0.8	RF	n_estimators=150
BetaCellFunction	Demographics + OGTT_G_ReducedRep	0.78	0.78	0.64	0.77	0.79	RF	n_estimators=50
BetaCellFunction	Demographics + OGTT_G_ReducedRep	0.61	0.77	0.51	0.72	0.7	RBF_SVM	C=1
BetaCellFunction	Demographics + OGTT_G_ReducedRep	0.75	0.76	0.63	0.74	0.8	RF	n_estimators=200
BetaCellFunction	Demographics + OGTT_G_ReducedRep	0.71	0.72	0.61	0.72	0.75	RBF_SVM	C=100
BetaCellFunction	Demographics + OGTT_G_ReducedRep	0.75	0.7	0.66	0.72	0.78	RBF_SVM	C=10
IncretinEffect	Demographics	0.62	0.51	0.88	0.63	0.81	L1_Logistic	C=100
IncretinEffect	Demographics	0.64	0.5	0.9	0.62	0.78	L1_Logistic	C=10
IncretinEffect	Demographics	0.69	0.49	0.88	0.62	0.79	L1_Logistic	C=1
IncretinEffect	Demographics	0.62	0.48	0.9	0.63	0.82	RF	n_estimators=20
IncretinEffect	Demographics	0.62	0.46	0.88	0.62	0.8	RBF_SVM	C=100
IncretinEffect	Demographics	0.61	0.46	0.88	0.61	0.79	RF	n_estimators=100
IncretinEffect	Demographics	0.61	0.46	0.9	0.6	0.77	RF	n_estimators=150
IncretinEffect	Demographics	0.6	0.46	0.88	0.62	0.8	RF	n_estimators=200
IncretinEffect	Demographics	0.6	0.45	0.88	0.59	0.76	RF	n_estimators=50
IncretinEffect	Demographics	0.59	0.44	0.88	0.61	0.78	RBF_SVM	C=1
IncretinEffect	Demographics	0.56	0.43	0.9	0.59	0.76	RBF_SVM	C=10
IncretinEffect	Demographics + PRS	0.53	0.33	0.67	0.37	0.41	RF	n_estimators=20
IncretinEffect	Demographics + PRS	0.45	0.25	0.62	0.29	0.3	RF	n_estimators=200
IncretinEffect	Demographics + PRS	0.46	0.22	0.62	0.23	0.22	RF	n_estimators=50
IncretinEffect	Demographics + PRS	0.66	0.21	0.88	0.36	0.56	L1_Logistic	C=100
IncretinEffect	Demographics + PRS	0.41	0.2	0.64	0.24	0.28	RF	n_estimators=100
IncretinEffect	Demographics + PRS	0.4	0.19	0.62	0.21	0.2	RF	n_estimators=150
IncretinEffect	Demographics + PRS	0.52	0.18	0.7	0.24	0.28	RBF_SVM	C=100
IncretinEffect	Demographics + PRS	0.51	0.16	0.78	0.26	0.34	RBF_SVM	C=10
IncretinEffect	Demographics + PRS	0.61	0.14	0.89	0.32	0.51	L1_Logistic	C=10
IncretinEffect	Demographics + PRS	0.47	0.04	0.9	0.23	0.11	RBF_SVM	C=1
IncretinEffect	Demographics + Lab	0.8	0.64	0.78	0.66	0.74	RF	n_estimators=50
IncretinEffect	Demographics + Lab	0.84	0.69	0.8	0.69	0.77	RF	n_estimators=150
IncretinEffect	Demographics + Lab	0.81	0.62	0.79	0.66	0.75	RF	n_estimators=100
IncretinEffect	Demographics + Lab	0.78	0.59	0.79	0.64	0.74	RF	n_estimators=200
IncretinEffect	Demographics + Lab	0.82	0.66	0.82	0.71	0.8	RF	n_estimators=20
IncretinEffect	Demographics + Lab	0.83	0.56	0.86	0.64	0.78	Linear_SVM	C=0.1
IncretinEffect	Demographics + Lab	0.79	0.59	0.81	0.66	0.76	L1_Logistic	C=100
IncretinEffect	Demographics + Lab	0.87	0.61	0.89	0.69	0.83	Linear_SVM	C=0.05
IncretinEffect	Demographics + Lab	0.82	0.57	0.86	0.66	0.8	L1_Logistic	C=10
IncretinEffect	Demographics + Lab	0.82	0.55	0.89	0.65	0.81	RBF_SVM	C=100
IncretinEffect	Demographics + Lab	0.82	0.53	0.86	0.6	0.77	Linear_SVM	C=0.01
IncretinEffect	Demographics + Lab	0.83	0.6	0.88	0.67	0.81	Linear_SVM	C=0.005
IncretinEffect	Demographics + Lab	0.77	0.49	0.84	0.58	0.76	L1_Logistic	C=1
IncretinEffect	Demographics + Lab	0.86	0.53	0.89	0.65	0.83	RBF_SVM	C=10
IncretinEffect	Demographics + Lab	0.83	0.4	0.96	0.63	0.91	Linear_SVM	C=0.001
IncretinEffect	Demographics + Incretins	0.68	0.6	0.64	0.54	0.56	RF	n_estimators=50
IncretinEffect	Demographics + Incretins	0.68	0.59	0.63	0.54	0.55	RF	n_estimators=20
IncretinEffect	Demographics + Incretins	0.67	0.57	0.69	0.55	0.62	RF	n_estimators=150
IncretinEffect	Demographics + Incretins	0.67	0.55	0.64	0.55	0.59	RF	n_estimators=100
IncretinEffect	Demographics + Incretins	0.65	0.52	0.69	0.52	0.61	RF	n_estimators=200
IncretinEffect	Demographics + Incretins	0.41	0.5	0.58	0.49	0.46	Linear_SVM	C=0.005
IncretinEffect	Demographics + Incretins	0.48	0.49	0.49	0.44	0.41	Linear_SVM	C=0.05
IncretinEffect	Demographics + Incretins	0.43	0.46	0.62	0.45	0.47	Linear_SVM	C=0.001
IncretinEffect	Demographics + Incretins	0.44	0.46	0.6	0.45	0.49	Linear_SVM	C=0.01
IncretinEffect	Demographics + Incretins	0.4	0.44	0.51	0.41	0.42	Linear_SVM	C=0.1
IncretinEffect	Demographics + Incretins	0.47	0.44	0.6	0.42	0.51	RBF_SVM	C=100
IncretinEffect	Demographics + Incretins	0.41	0.43	0.66	0.44	0.55	RBF_SVM	C=10
IncretinEffect	Demographics + Incretins	0.31	0.33	0.7	0.45	0.43	RBF_SVM	C=1
IncretinEffect	Demographics + Incretins	0.63	0.11	0.92	0.49	0.57	L1_Logistic	C=10
IncretinEffect	Demographics + Incretins	0.68	0.09	0.93	0.49	0.53	L1_Logistic	C=1
IncretinEffect	Demographics + Incretins	0.62	0.08	0.91	0.47	0.45	L1_Logistic	C=100
IncretinEffect	Demographics + Incretins	0.68	0.05	0.92	0.52	0.24	L1_Logistic	C=0.1
IncretinEffect	Demographics + HOMA-B	0.68	0.62	0.61	0.55	0.57	RF	n_estimators=100
IncretinEffect	Demographics + HOMA-B	0.7	0.62	0.59	0.56	0.58	RF	n_estimators=50
IncretinEffect	Demographics + HOMA-B	0.72	0.61	0.63	0.57	0.58	RF	n_estimators=200
IncretinEffect	Demographics + HOMA-B	0.66	0.6	0.58	0.54	0.51	RF	n_estimators=150
IncretinEffect	Demographics + HOMA-B	0.42	0.54	0.56	0.49	0.5	RBF_SVM	C=100
IncretinEffect	Demographics + HOMA-B	0.64	0.52	0.59	0.5	0.51	RF	n_estimators=20
IncretinEffect	Demographics + HOMA-B	0.5	0.34	0.5	0.34	0.3	RBF_SVM	C=10
IncretinEffect	Demographics + HOMA-B	0.56	0.15	0.69	0.28	0.18	RBF_SVM	C=1
IncretinEffect	Demographics + HOMA-B	0.49	0.02	0.96	0.53	0.23	Linear_SVM	C=0.05
IncretinEffect	Demographics + HOMA-B	0.46	0.01	0.95	0.49	0.1	Linear_SVM	C=0.001
IncretinEffect	Demographics + HOMA-B	0.53	0.01	0.96	0.52	0.18	Linear_SVM	C=0.005
IncretinEffect	Demographics + HOMA-IR	0.75	0.6	0.76	0.63	0.71	RF	n_estimators=100
IncretinEffect	Demographics + HOMA-IR	0.79	0.67	0.84	0.71	0.82	L1_Logistic	C=10
IncretinEffect	Demographics + HOMA-IR	0.77	0.63	0.77	0.65	0.73	RF	n_estimators=150
IncretinEffect	Demographics + HOMA-IR	0.76	0.62	0.85	0.67	0.81	L1_Logistic	C=100
IncretinEffect	Demographics + HOMA-IR	0.75	0.61	0.83	0.67	0.78	L1_Logistic	C=1
IncretinEffect	Demographics + HOMA-IR	0.78	0.61	0.79	0.64	0.73	RF	n_estimators=50
IncretinEffect	Demographics + HOMA-IR	0.73	0.51	0.81	0.57	0.72	RF	n_estimators=200
IncretinEffect	Demographics + HOMA-IR	0.75	0.53	0.79	0.6	0.7	RF	n_estimators=20
IncretinEffect	Demographics + HOMA-IR	0.8	0.61	0.87	0.69	0.84	RBF_SVM	C=10
IncretinEffect	Demographics + HOMA-IR	0.73	0.53	0.84	0.62	0.77	RBF_SVM	C=100
IncretinEffect	Demographics + HOMA-IR	0.76	0.46	0.9	0.63	0.82	RBF_SVM	C=1
IncretinEffect	Demographics + HOMA-IR	0.76	0.45	0.95	0.64	0.89	Linear_SVM	C=0.1
IncretinEffect	Demographics + HOMA-IR	0.76	0.37	0.98	0.63	0.97	Linear_SVM	C=0.05
IncretinEffect	Demographics + Matsuda	0.48	0.72	0.56	0.63	0.56	Linear_SVM	C=0.05
IncretinEffect	Demographics + Matsuda	0.52	0.68	0.58	0.61	0.58	Linear_SVM	C=0.01
IncretinEffect	Demographics + Matsuda	0.47	0.65	0.58	0.61	0.56	Linear_SVM	C=0.005
IncretinEffect	Demographics + Matsuda	0.72	0.65	0.81	0.69	0.77	RBF_SVM	C=1
IncretinEffect	Demographics + Matsuda	0.66	0.65	0.81	0.68	0.76	RBF_SVM	C=10
IncretinEffect	Demographics + Matsuda	0.44	0.64	0.59	0.58	0.54	Linear_SVM	C=0.001
IncretinEffect	Demographics + Matsuda	0.46	0.64	0.62	0.57	0.6	Linear_SVM	C=0.1
IncretinEffect	Demographics + Matsuda	0.62	0.56	0.81	0.61	0.73	RBF_SVM	C=100
IncretinEffect	Demographics + Matsuda	0.67	0.5	0.63	0.48	0.51	RF	n_estimators=150
IncretinEffect	Demographics + Matsuda	0.63	0.49	0.63	0.49	0.54	RF	n_estimators=100
IncretinEffect	Demographics + Matsuda	0.63	0.46	0.67	0.47	0.51	RF	n_estimators=20
IncretinEffect	Demographics + Matsuda	0.63	0.46	0.63	0.46	0.5	RF	n_estimators=50
IncretinEffect	Demographics + Matsuda	0.61	0.44	0.62	0.44	0.48	RF	n_estimators=200
IncretinEffect	Demographics + OGTT_G_Curve_Features	0.9	0.75	0.74	0.71	0.73	RBF_SVM	C=10
IncretinEffect	Demographics + OGTT_G_Curve_Features	0.9	0.81	0.77	0.76	0.76	RBF_SVM	C=100
IncretinEffect	Demographics + OGTT_G_Curve_Features	0.89	0.79	0.74	0.74	0.74	RBF_SVM	C=1
IncretinEffect	Demographics + OGTT_G_Curve_Features	0.87	0.74	0.8	0.73	0.78	RF	n_estimators=200
IncretinEffect	Demographics + OGTT_G_Curve_Features	0.85	0.73	0.75	0.71	0.74	RF	n_estimators=100
IncretinEffect	Demographics + OGTT_G_Curve_Features	0.86	0.71	0.77	0.7	0.76	RF	n_estimators=150
IncretinEffect	Demographics + OGTT_G_Curve_Features	0.87	0.76	0.8	0.75	0.79	RF	n_estimators=20
IncretinEffect	Demographics + OGTT_G_Curve_Features	0.9	0.68	0.81	0.72	0.77	Linear_SVM	C=0.005
IncretinEffect	Demographics + OGTT_G_Curve_Features	0.9	0.74	0.81	0.74	0.8	Linear_SVM	C=0.001
IncretinEffect	Demographics + OGTT_G_Curve_Features	0.9	0.73	0.84	0.75	0.81	Linear_SVM	C=0.01
IncretinEffect	Demographics + OGTT_G_Curve_Features	0.91	0.72	0.86	0.74	0.82	Linear_SVM	C=0.05
IncretinEffect	Demographics + OGTT_G_Curve_Features	0.9	0.72	0.85	0.74	0.82	Linear_SVM	C=0.1
IncretinEffect	Demographics + OGTT_G_Curve_Features	0.85	0.7	0.78	0.69	0.75	RF	n_estimators=50
IncretinEffect	Demographics + OGTT_G_Curve_Features	0.88	0.76	0.75	0.73	0.74	L1_Logistic	C=0.01
IncretinEffect	Demographics + OGTT_G_Curve_Features	0.86	0.76	0.76	0.74	0.75	L1_Logistic	C=100
IncretinEffect	Demographics + OGTT_G_Curve_Features	0.85	0.72	0.76	0.71	0.74	L1_Logistic	C=0.1
IncretinEffect	Demographics + OGTT_G_Curve_Features	0.83	0.69	0.74	0.67	0.7	L1_Logistic	C=10
IncretinEffect	Demographics + OGTT_G_Curve_Features	0.85	0.74	0.72	0.7	0.72	L1_Logistic	C=1
IncretinEffect	Demographics + OGTT_G_ReducedRep	0.88	0.79	0.72	0.73	0.71	L1_Logistic	C=0.01
IncretinEffect	Demographics + OGTT_G_ReducedRep	0.91	0.85	0.81	0.8	0.81	RBF_SVM	C=1
IncretinEffect	Demographics + OGTT_G_ReducedRep	0.9	0.79	0.8	0.76	0.78	L1_Logistic	C=1
IncretinEffect	Demographics + OGTT_G_ReducedRep	0.88	0.79	0.74	0.74	0.73	L1_Logistic	C=0.1
IncretinEffect	Demographics + OGTT_G_ReducedRep	0.86	0.79	0.7	0.74	0.72	L1_Logistic	C=100
IncretinEffect	Demographics + OGTT_G_ReducedRep	0.85	0.79	0.73	0.74	0.73	L1_Logistic	C=10
IncretinEffect	Demographics + OGTT_G_ReducedRep	0.85	0.78	0.78	0.76	0.76	RBF_SVM	C=10
IncretinEffect	Demographics + OGTT_G_ReducedRep	0.89	0.76	0.81	0.75	0.78	Linear_SVM	C=0.01
IncretinEffect	Demographics + OGTT_G_ReducedRep	0.87	0.75	0.73	0.71	0.72	Linear_SVM	C=0.005
IncretinEffect	Demographics + OGTT_G_ReducedRep	0.86	0.74	0.73	0.69	0.71	Linear_SVM	C=0.001
IncretinEffect	Demographics + OGTT_G_ReducedRep	0.85	0.74	0.72	0.71	0.71	Linear_SVM	C=0.1
IncretinEffect	Demographics + OGTT_G_ReducedRep	0.85	0.73	0.75	0.71	0.73	Linear_SVM	C=0.05
IncretinEffect	Demographics + OGTT_G_ReducedRep	0.9	0.72	0.85	0.75	0.84	RF	n_estimators=200
IncretinEffect	Demographics + OGTT_G_ReducedRep	0.91	0.77	0.85	0.77	0.84	RF	n_estimators=50
IncretinEffect	Demographics + OGTT_G_ReducedRep	0.93	0.76	0.9	0.79	0.88	RF	n_estimators=100
IncretinEffect	Demographics + OGTT_G_ReducedRep	0.91	0.75	0.87	0.77	0.86	RF	n_estimators=150
IncretinEffect	Demographics + OGTT_G_ReducedRep	0.89	0.73	0.85	0.74	0.82	RF	n_estimators=20
IncretinEffect	Demographics + OGTT_G_ReducedRep	0.83	0.67	0.8	0.72	0.76	RBF_SVM	C=100
IncretinEffect	Demographics + OGTT_G_ReducedRep	0.83	0.01	0.99	0.7	0.5	RBF_SVM	C=0.1
HepaticIR	Demographics	0.63	0.71	0.47	0.6	0.57	L1_Logistic	C=1
HepaticIR	Demographics	0.37	0.68	0.46	0.59	0.58	RBF_SVM	C=1
HepaticIR	Demographics	0.62	0.67	0.42	0.56	0.51	L1_Logistic	C=100
HepaticIR	Demographics	0.66	0.65	0.47	0.58	0.54	L1_Logistic	C=10
HepaticIR	Demographics	0.39	0.6	0.49	0.56	0.53	RBF_SVM	C=10
HepaticIR	Demographics	0.39	0.58	0.44	0.6	0.52	RBF_SVM	C=0.1
HepaticIR	Demographics	0.42	0.58	0.46	0.54	0.49	RBF_SVM	C=100
HepaticIR	Demographics	0.45	0.57	0.49	0.59	0.57	RBF_SVM	C=0.01
HepaticIR	Demographics	0.44	0.55	0.52	0.59	0.58	Linear_SVM	C=0.001
HepaticIR	Demographics	0.63	0.55	0.52	0.54	0.53	RF	n_estimators=200
HepaticIR	Demographics	0.66	0.55	0.54	0.57	0.59	RF	n_estimators=50
HepaticIR	Demographics	0.42	0.54	0.52	0.6	0.56	Linear_SVM	C=0.005
HepaticIR	Demographics	0.42	0.54	0.56	0.6	0.65	Linear_SVM	C=0.01
HepaticIR	Demographics	0.33	0.54	0.54	0.57	0.57	Linear_SVM	C=0.05
HepaticIR	Demographics	0.65	0.54	0.55	0.55	0.57	RF	n_estimators=100
HepaticIR	Demographics	0.64	0.5	0.58	0.54	0.55	RF	n_estimators=150
HepaticIR	Demographics	0.35	0.49	0.54	0.56	0.5	Linear_SVM	C=0.1
HepaticIR	Demographics	0.62	0.47	0.61	0.55	0.59	RF	n_estimators=20
HepaticIR	Demographics + PRS	0.45	0.34	0.61	0.33	0.36	RBF_SVM	C=100
HepaticIR	Demographics + PRS	0.34	0.26	0.62	0.26	0.28	RBF_SVM	C=10
HepaticIR	Demographics + PRS	0.27	0.19	0.39	0.15	0.11	RF	n_estimators=100
HepaticIR	Demographics + PRS	0.35	0.19	0.42	0.15	0.13	RF	n_estimators=50
HepaticIR	Demographics + PRS	0.24	0.16	0.33	0.12	0.1	RF	n_estimators=150
HepaticIR	Demographics + PRS	0.25	0.16	0.34	0.13	0.11	RF	n_estimators=200
HepaticIR	Demographics + PRS	0.31	0.14	0.43	0.11	0.09	RF	n_estimators=20
HepaticIR	Demographics + PRS	0.39	0.08	0.86	0.15	0.19	RBF_SVM	C=1
HepaticIR	Demographics + PRS	0.43	0.01	0.88	0.14	0.05	L1_Logistic	C=10
HepaticIR	Demographics + PRS	0.46	0.01	0.88	0.11	0.03	L1_Logistic	C=100
HepaticIR	Demographics + Lab	0.78	0.9	0.45	0.74	0.66	RBF_SVM	C=100
HepaticIR	Demographics + Lab	0.42	0.87	0.36	0.68	0.6	RBF_SVM	C=10
HepaticIR	Demographics + Lab	0.66	0.84	0.17	0.61	0.6	L1_Logistic	C=0.1
HepaticIR	Demographics + Lab	0.47	0.83	0.38	0.7	0.63	RBF_SVM	C=0.1
HepaticIR	Demographics + Lab	0.35	0.79	0.49	0.68	0.62	Linear_SVM	C=0.005
HepaticIR	Demographics + Lab	0.34	0.75	0.45	0.7	0.65	RBF_SVM	C=1
HepaticIR	Demographics + Lab	0.36	0.73	0.54	0.65	0.62	Linear_SVM	C=0.01
HepaticIR	Demographics + Lab	0.67	0.73	0.54	0.65	0.64	RF	n_estimators=50
HepaticIR	Demographics + Lab	0.72	0.72	0.46	0.62	0.59	L1_Logistic	C=1
HepaticIR	Demographics + Lab	0.69	0.71	0.47	0.62	0.6	L1_Logistic	C=100
HepaticIR	Demographics + Lab	0.34	0.71	0.59	0.66	0.66	Linear_SVM	C=0.1
HepaticIR	Demographics + Lab	0.31	0.7	0.46	0.63	0.58	Linear_SVM	C=0.001
HepaticIR	Demographics + Lab	0.68	0.69	0.54	0.62	0.62	L1_Logistic	C=10
HepaticIR	Demographics + Lab	0.42	0.69	0.54	0.62	0.62	Linear_SVM	C=0.05
HepaticIR	Demographics + Lab	0.67	0.69	0.58	0.64	0.65	RF	n_estimators=200
HepaticIR	Demographics + Lab	0.43	0.68	0.44	0.63	0.6	RBF_SVM	C=0.01
HepaticIR	Demographics + Lab	0.59	0.68	0.54	0.63	0.62	RF	n_estimators=20
HepaticIR	Demographics + Lab	0.63	0.64	0.54	0.59	0.59	RF	n_estimators=100
HepaticIR	Demographics + Lab	0.65	0.64	0.57	0.6	0.62	RF	n_estimators=150
HepaticIR	Demographics + Incretins	0.73	0.7	0.6	0.63	0.62	RF	n_estimators=50
HepaticIR	Demographics + Incretins	0.73	0.69	0.61	0.62	0.62	RF	n_estimators=150
HepaticIR	Demographics + Incretins	0.72	0.69	0.58	0.61	0.62	RF	n_estimators=20
HepaticIR	Demographics + Incretins	0.34	0.68	0.48	0.57	0.55	RBF_SVM	C=10
HepaticIR	Demographics + Incretins	0.73	0.68	0.57	0.6	0.58	RF	n_estimators=100
HepaticIR	Demographics + Incretins	0.45	0.64	0.41	0.54	0.45	Linear_SVM	C=0.01
HepaticIR	Demographics + Incretins	0.41	0.64	0.47	0.56	0.53	RBF_SVM	C=100
HepaticIR	Demographics + Incretins	0.42	0.61	0.48	0.53	0.48	Linear_SVM	C=0.005
HepaticIR	Demographics + Incretins	0.42	0.61	0.41	0.51	0.47	Linear_SVM	C=0.1
HepaticIR	Demographics + Incretins	0.7	0.61	0.61	0.58	0.62	RF	n_estimators=200
HepaticIR	Demographics + Incretins	0.44	0.59	0.48	0.55	0.48	Linear_SVM	C=0.05
HepaticIR	Demographics + Incretins	0.38	0.56	0.46	0.52	0.48	RBF_SVM	C=1
HepaticIR	Demographics + Incretins	0.49	0.37	0.58	0.4	0.37	Linear_SVM	C=0.001
HepaticIR	Demographics + Incretins	0.54	0.28	0.64	0.42	0.41	L1_Logistic	C=100
HepaticIR	Demographics + Incretins	0.56	0.25	0.69	0.37	0.34	L1_Logistic	C=1
HepaticIR	Demographics + Incretins	0.62	0.21	0.75	0.44	0.41	L1_Logistic	C=10
HepaticIR	Demographics + Incretins	0.38	0.19	0.83	0.53	0.35	RBF_SVM	C=0.1
HepaticIR	Demographics + Incretins	0.56	0.15	0.74	0.39	0.21	L1_Logistic	C=0.1
HepaticIR	Demographics + Incretins	0.39	0.14	0.88	0.41	0.35	RBF_SVM	C=0.01
HepaticIR	Demographics + HOMA-B	0.5	0.52	0.48	0.48	0.5	RBF_SVM	C=0.1
HepaticIR	Demographics + HOMA-B	0.49	0.45	0.48	0.44	0.47	RF	n_estimators=150
HepaticIR	Demographics + HOMA-B	0.51	0.44	0.52	0.42	0.47	RF	n_estimators=100
HepaticIR	Demographics + HOMA-B	0.48	0.43	0.49	0.42	0.45	RF	n_estimators=200
HepaticIR	Demographics + HOMA-B	0.49	0.43	0.46	0.42	0.43	RF	n_estimators=50
HepaticIR	Demographics + HOMA-B	0.34	0.42	0.63	0.48	0.58	Linear_SVM	C=0.005
HepaticIR	Demographics + HOMA-B	0.48	0.42	0.53	0.4	0.43	RBF_SVM	C=0.01
HepaticIR	Demographics + HOMA-B	0.43	0.42	0.55	0.44	0.49	RBF_SVM	C=1
HepaticIR	Demographics + HOMA-B	0.5	0.42	0.46	0.42	0.44	RF	n_estimators=20
HepaticIR	Demographics + HOMA-B	0.51	0.39	0.43	0.39	0.41	RBF_SVM	C=100
HepaticIR	Demographics + HOMA-B	0.35	0.38	0.65	0.45	0.59	Linear_SVM	C=0.1
HepaticIR	Demographics + HOMA-B	0.47	0.37	0.55	0.38	0.47	RBF_SVM	C=10
HepaticIR	Demographics + HOMA-B	0.36	0.36	0.69	0.44	0.56	Linear_SVM	C=0.05
HepaticIR	Demographics + HOMA-B	0.36	0.34	0.72	0.44	0.61	Linear_SVM	C=0.01
HepaticIR	Demographics + HOMA-B	0.37	0.29	0.74	0.41	0.57	Linear_SVM	C=0.001
HepaticIR	Demographics + HOMA-IR	0.88	0.8	0.8	0.78	0.83	L1_Logistic	C=100
HepaticIR	Demographics + HOMA-IR	0.89	0.77	0.79	0.76	0.83	L1_Logistic	C=10
HepaticIR	Demographics + HOMA-IR	0.87	0.76	0.79	0.76	0.81	L1_Logistic	C=1
HepaticIR	Demographics + HOMA-IR	0.88	0.76	0.84	0.77	0.85	Linear_SVM	C=0.1
HepaticIR	Demographics + HOMA-IR	0.82	0.74	0.7	0.7	0.72	RF	n_estimators=200
HepaticIR	Demographics + HOMA-IR	0.84	0.73	0.76	0.74	0.79	RF	n_estimators=50
HepaticIR	Demographics + HOMA-IR	0.85	0.71	0.95	0.78	0.95	RBF_SVM	C=1
HepaticIR	Demographics + HOMA-IR	0.82	0.71	0.73	0.71	0.77	RF	n_estimators=150
HepaticIR	Demographics + HOMA-IR	0.84	0.7	0.95	0.78	0.94	RBF_SVM	C=100
HepaticIR	Demographics + HOMA-IR	0.82	0.7	0.78	0.72	0.81	RF	n_estimators=20
HepaticIR	Demographics + HOMA-IR	0.81	0.69	0.97	0.78	0.97	RBF_SVM	C=10
HepaticIR	Demographics + HOMA-IR	0.81	0.69	0.75	0.71	0.76	RF	n_estimators=100
HepaticIR	Demographics + HOMA-IR	0.34	0.66	0.73	0.74	0.9	RBF_SVM	C=0.01
HepaticIR	Demographics + HOMA-IR	0.79	0.59	0.79	0.78	0.85	RBF_SVM	C=0.1
HepaticIR	Demographics + HOMA-IR	0.35	0.47	0.8	0.65	1	Linear_SVM	C=0.001
HepaticIR	Demographics + HOMA-IR	0.15	0.41	0.87	0.76	1	Linear_SVM	C=0.005
HepaticIR	Demographics + HOMA-IR	0.33	0.41	0.85	0.72	1	Linear_SVM	C=0.01
HepaticIR	Demographics + HOMA-IR	0.6	0.28	0.85	0.68	0.88	L1_Logistic	C=0.1
HepaticIR	Demographics + Matsuda	0.9	0.82	0.71	0.76	0.78	Linear_SVM	C=0.001
HepaticIR	Demographics + Matsuda	0.91	0.81	0.75	0.77	0.81	Linear_SVM	C=0.05
HepaticIR	Demographics + Matsuda	0.91	0.81	0.69	0.76	0.77	Linear_SVM	C=0.1
HepaticIR	Demographics + Matsuda	0.9	0.78	0.78	0.76	0.82	Linear_SVM	C=0.005
HepaticIR	Demographics + Matsuda	0.77	0.77	0.66	0.77	0.75	RBF_SVM	C=0.1
HepaticIR	Demographics + Matsuda	0.9	0.74	0.78	0.74	0.8	Linear_SVM	C=0.01
HepaticIR	Demographics + Matsuda	0.81	0.73	0.76	0.74	0.81	RBF_SVM	C=100
HepaticIR	Demographics + Matsuda	0.31	0.71	0.57	0.78	0.74	RBF_SVM	C=0.01
HepaticIR	Demographics + Matsuda	0.85	0.7	0.78	0.72	0.79	RBF_SVM	C=1
HepaticIR	Demographics + Matsuda	0.86	0.7	0.81	0.73	0.85	RBF_SVM	C=10
HepaticIR	Demographics + Matsuda	0.77	0.62	0.65	0.62	0.66	RF	n_estimators=50
HepaticIR	Demographics + Matsuda	0.78	0.61	0.67	0.62	0.67	RF	n_estimators=150
HepaticIR	Demographics + Matsuda	0.8	0.59	0.69	0.61	0.68	RF	n_estimators=100
HepaticIR	Demographics + Matsuda	0.77	0.59	0.62	0.58	0.63	RF	n_estimators=200
HepaticIR	Demographics + Matsuda	0.77	0.58	0.64	0.58	0.65	RF	n_estimators=20
HepaticIR	Demographics + OGTT_G_Curve_Features	0.84	0.78	0.73	0.76	0.76	RF	n_estimators=50
HepaticIR	Demographics + OGTT_G_Curve_Features	0.68	0.75	0.63	0.7	0.69	Linear_SVM	C=0.005
HepaticIR	Demographics + OGTT_G_Curve_Features	0.81	0.74	0.74	0.73	0.78	RF	n_estimators=100
HepaticIR	Demographics + OGTT_G_Curve_Features	0.8	0.72	0.73	0.7	0.75	RF	n_estimators=150
HepaticIR	Demographics + OGTT_G_Curve_Features	0.6	0.71	0.55	0.65	0.63	L1_Logistic	C=0.1
HepaticIR	Demographics + OGTT_G_Curve_Features	0.6	0.7	0.61	0.65	0.67	L1_Logistic	C=100
HepaticIR	Demographics + OGTT_G_Curve_Features	0.74	0.7	0.64	0.67	0.69	RF	n_estimators=20
HepaticIR	Demographics + OGTT_G_Curve_Features	0.82	0.7	0.71	0.7	0.75	RF	n_estimators=200
HepaticIR	Demographics + OGTT_G_Curve_Features	0.72	0.69	0.71	0.69	0.74	Linear_SVM	C=0.01
HepaticIR	Demographics + OGTT_G_Curve_Features	0.7	0.69	0.62	0.66	0.65	Linear_SVM	C=0.05
HepaticIR	Demographics + OGTT_G_Curve_Features	0.68	0.69	0.62	0.66	0.67	Linear_SVM	C=0.1
HepaticIR	Demographics + OGTT_G_Curve_Features	0.57	0.67	0.55	0.61	0.61	L1_Logistic	C=0.01
HepaticIR	Demographics + OGTT_G_Curve_Features	0.63	0.67	0.6	0.64	0.66	L1_Logistic	C=1
HepaticIR	Demographics + OGTT_G_Curve_Features	0.62	0.67	0.59	0.64	0.65	Linear_SVM	C=0.001
HepaticIR	Demographics + OGTT_G_Curve_Features	0.37	0.66	0.58	0.63	0.64	RBF_SVM	C=1
HepaticIR	Demographics + OGTT_G_Curve_Features	0.58	0.64	0.59	0.62	0.63	L1_Logistic	C=10
HepaticIR	Demographics + OGTT_G_Curve_Features	0.52	0.64	0.6	0.61	0.62	RBF_SVM	C=10
HepaticIR	Demographics + OGTT_G_Curve_Features	0.49	0.63	0.54	0.59	0.6	RBF_SVM	C=100
HepaticIR	Demographics + OGTT_G_Curve_Features	0.32	0.6	0.6	0.69	0.71	RBF_SVM	C=0.1
HepaticIR	Demographics + OGTT_G_Curve_Features	0.44	0.58	0.56	0.65	0.62	RBF_SVM	C=0.01
HepaticIR	Demographics + OGTT_G_ReducedRep	0.54	0.73	0.52	0.65	0.64	Linear_SVM	C=0.1
HepaticIR	Demographics + OGTT_G_ReducedRep	0.56	0.72	0.55	0.66	0.66	Linear_SVM	C=0.001
HepaticIR	Demographics + OGTT_G_ReducedRep	0.68	0.71	0.62	0.67	0.69	L1_Logistic	C=0.01
HepaticIR	Demographics + OGTT_G_ReducedRep	0.5	0.71	0.59	0.67	0.66	Linear_SVM	C=0.005
HepaticIR	Demographics + OGTT_G_ReducedRep	0.56	0.7	0.59	0.65	0.68	Linear_SVM	C=0.05
HepaticIR	Demographics + OGTT_G_ReducedRep	0.53	0.69	0.57	0.65	0.65	Linear_SVM	C=0.01
HepaticIR	Demographics + OGTT_G_ReducedRep	0.6	0.67	0.5	0.6	0.59	RF	n_estimators=20
HepaticIR	Demographics + OGTT_G_ReducedRep	0.67	0.66	0.65	0.65	0.69	L1_Logistic	C=1
HepaticIR	Demographics + OGTT_G_ReducedRep	0.71	0.66	0.67	0.65	0.7	L1_Logistic	C=10
HepaticIR	Demographics + OGTT_G_ReducedRep	0.67	0.66	0.63	0.64	0.68	L1_Logistic	C=100
HepaticIR	Demographics + OGTT_G_ReducedRep	0.68	0.64	0.67	0.63	0.67	L1_Logistic	C=0.1
HepaticIR	Demographics + OGTT_G_ReducedRep	0.28	0.63	0.5	0.65	0.64	RBF_SVM	C=0.1
HepaticIR	Demographics + OGTT_G_ReducedRep	0.6	0.62	0.64	0.61	0.65	RBF_SVM	C=1
HepaticIR	Demographics + OGTT_G_ReducedRep	0.45	0.61	0.55	0.58	0.6	RBF_SVM	C=10
HepaticIR	Demographics + OGTT_G_ReducedRep	0.59	0.6	0.51	0.57	0.58	RF	n_estimators=150
HepaticIR	Demographics + OGTT_G_ReducedRep	0.54	0.59	0.45	0.54	0.51	RF	n_estimators=200
HepaticIR	Demographics + OGTT_G_ReducedRep	0.4	0.58	0.58	0.67	0.64	RBF_SVM	C=0.01
HepaticIR	Demographics + OGTT_G_ReducedRep	0.57	0.58	0.51	0.54	0.55	RF	n_estimators=50
HepaticIR	Demographics + OGTT_G_ReducedRep	0.57	0.57	0.54	0.55	0.58	RF	n_estimators=100
HepaticIR	Demographics + OGTT_G_ReducedRep	0.43	0.52	0.48	0.49	0.48	RBF_SVM	C=100
