# Supplementary material for: Prediction of metabolic subphenotypes of type 2 diabetes via continuous glucose monitoring and machine learning
Source: Nat Biomed Eng. 2024 Dec 23;9(8):1222–39. doi: 10.1038/s41551-024-01311-6 (PMC12183321; doi:10.1038/s41551-024-01311-6)
Supplement: Supplementary file 9 — Statistical significance analysis between auROCs among all tested features, and OGTT_G_Features and OGTT_G_ReducedRep using the Wilcoxon rank-sum test. All P values were adjusted for multiple testing using the Bonferroni method. [file 41551_2024_1311_MOESM9_ESM.xlsx]

## Sheet: Table S8
Table S7: Statistical significance analysis between auROCs among all tested features, and OGTT_G_Features and OGTT_G_ReducedRep using the Wilcoxon Rank-Sum Test. All p-values were adjusted for multiple testing using Bonferroni method.
x	y	x_mean	y_mean	pvalue	pvalue_adjusted
MuscleIR: Demographics + OGTT_G_Curve_Features	MuscleIR: Demographics	0.9022	0.3698	1.2e-31	7.69e-30
MuscleIR: Demographics + OGTT_G_Curve_Features	MuscleIR: Demographics + PRS	0.9022	0.2096	1.11e-32	7.1e-31
MuscleIR: Demographics + OGTT_G_Curve_Features	MuscleIR: Demographics + Lab	0.9022	0.6929	1.2e-14	7.7e-13
MuscleIR: Demographics + OGTT_G_Curve_Features	MuscleIR: Demographics + Incretins	0.9022	0.3784	6.61e-31	4.23e-29
MuscleIR: Demographics + OGTT_G_Curve_Features	MuscleIR: Demographics + HOMA-B	0.9022	0.4375	9.2e-34	5.89e-32
MuscleIR: Demographics + OGTT_G_Curve_Features	MuscleIR: Demographics + HOMA-IR	0.9022	0.7686	4.51e-10	2.89e-08
MuscleIR: Demographics + OGTT_G_Curve_Features	MuscleIR: Demographics + Matsuda	0.9022	0.8326	2.72e-05	0.00173977
MuscleIR: Demographics + OGTT_G_Curve_Features	MuscleIR: Demographics + OGTT_G_ReducedRep	0.9022	0.9514	0.0468775	1
MuscleIR: Demographics + OGTT_G_ReducedRep	MuscleIR: Demographics	0.9514	0.3698	1.19e-35	7.63e-34
MuscleIR: Demographics + OGTT_G_ReducedRep	MuscleIR: Demographics + PRS	0.9514	0.2096	2.31e-35	1.48e-33
MuscleIR: Demographics + OGTT_G_ReducedRep	MuscleIR: Demographics + Lab	0.9514	0.6929	1.94e-21	1.24e-19
MuscleIR: Demographics + OGTT_G_ReducedRep	MuscleIR: Demographics + Incretins	0.9514	0.3784	1.81e-35	1.16e-33
MuscleIR: Demographics + OGTT_G_ReducedRep	MuscleIR: Demographics + HOMA-B	0.9514	0.4375	2.65e-38	1.7e-36
MuscleIR: Demographics + OGTT_G_ReducedRep	MuscleIR: Demographics + HOMA-IR	0.9514	0.7686	1.17e-16	7.46e-15
MuscleIR: Demographics + OGTT_G_ReducedRep	MuscleIR: Demographics + Matsuda	0.9514	0.8326	4.57e-10	2.92e-08
MuscleIR: Demographics + OGTT_G_ReducedRep	MuscleIR: Demographics + OGTT_G_Curve_Features	0.9514	0.9022	0.0468775	1
BetaCellFunction: Demographics + OGTT_G_Curve_Features	BetaCellFunction: Demographics	0.8419	0.4884	8.41e-21	5.38e-19
BetaCellFunction: Demographics + OGTT_G_Curve_Features	BetaCellFunction: Demographics + PRS	0.8419	0.4589	8.6e-24	5.5e-22
BetaCellFunction: Demographics + OGTT_G_Curve_Features	BetaCellFunction: Demographics + Lab	0.8419	0.4989	4.92e-20	3.15e-18
BetaCellFunction: Demographics + OGTT_G_Curve_Features	BetaCellFunction: Demographics + Incretins	0.8419	0.7186	2.2e-06	0.00014106
BetaCellFunction: Demographics + OGTT_G_Curve_Features	BetaCellFunction: Demographics + HOMA-B	0.8419	0.4764	5.03e-22	3.22e-20
BetaCellFunction: Demographics + OGTT_G_Curve_Features	BetaCellFunction: Demographics + HOMA-IR	0.8419	0.5699	5.13e-16	3.29e-14
BetaCellFunction: Demographics + OGTT_G_Curve_Features	BetaCellFunction: Demographics + Matsuda	0.8419	0.4429	1.4e-22	8.95e-21
BetaCellFunction: Demographics + OGTT_G_Curve_Features	BetaCellFunction: Demographics + OGTT_G_ReducedRep	0.8419	0.889	0.147705	1
BetaCellFunction: Demographics + OGTT_G_ReducedRep	BetaCellFunction: Demographics	0.889	0.4884	6.38e-26	4.08e-24
BetaCellFunction: Demographics + OGTT_G_ReducedRep	BetaCellFunction: Demographics + PRS	0.889	0.4589	5.99e-29	3.83e-27
BetaCellFunction: Demographics + OGTT_G_ReducedRep	BetaCellFunction: Demographics + Lab	0.889	0.4989	1.19e-25	7.63e-24
BetaCellFunction: Demographics + OGTT_G_ReducedRep	BetaCellFunction: Demographics + Incretins	0.889	0.7186	1.29e-10	8.27e-09
BetaCellFunction: Demographics + OGTT_G_ReducedRep	BetaCellFunction: Demographics + HOMA-B	0.889	0.4764	2e-27	1.28e-25
BetaCellFunction: Demographics + OGTT_G_ReducedRep	BetaCellFunction: Demographics + HOMA-IR	0.889	0.5699	1.22e-21	7.8e-20
BetaCellFunction: Demographics + OGTT_G_ReducedRep	BetaCellFunction: Demographics + Matsuda	0.889	0.4429	8.4e-28	5.38e-26
BetaCellFunction: Demographics + OGTT_G_ReducedRep	BetaCellFunction: Demographics + OGTT_G_Curve_Features	0.889	0.8419	0.147705	1
IncretinEffect: Demographics + OGTT_G_Curve_Features	IncretinEffect: Demographics	0.8981	0.6174	6.04e-19	3.86e-17
IncretinEffect: Demographics + OGTT_G_Curve_Features	IncretinEffect: Demographics + PRS	0.8981	0.5302	1.71e-22	1.1e-20
IncretinEffect: Demographics + OGTT_G_Curve_Features	IncretinEffect: Demographics + Lab	0.8981	0.8038	4.62e-05	0.0029583
IncretinEffect: Demographics + OGTT_G_Curve_Features	IncretinEffect: Demographics + Incretins	0.8981	0.6754	4.09e-14	2.62e-12
IncretinEffect: Demographics + OGTT_G_Curve_Features	IncretinEffect: Demographics + HOMA-B	0.8981	0.6818	3.71e-18	2.38e-16
IncretinEffect: Demographics + OGTT_G_Curve_Features	IncretinEffect: Demographics + HOMA-IR	0.8981	0.7465	4.16e-09	2.66e-07
IncretinEffect: Demographics + OGTT_G_Curve_Features	IncretinEffect: Demographics + Matsuda	0.8981	0.4762	1.42e-17	9.07e-16
IncretinEffect: Demographics + OGTT_G_Curve_Features	IncretinEffect: Demographics + OGTT_G_ReducedRep	0.8981	0.8769	0.0448083	1
IncretinEffect: Demographics + OGTT_G_ReducedRep	IncretinEffect: Demographics	0.8769	0.6174	7.8e-18	4.99e-16
IncretinEffect: Demographics + OGTT_G_ReducedRep	IncretinEffect: Demographics + PRS	0.8769	0.5302	1.57e-21	1.01e-19
IncretinEffect: Demographics + OGTT_G_ReducedRep	IncretinEffect: Demographics + Lab	0.8769	0.8038	0.00351762	0.225128
IncretinEffect: Demographics + OGTT_G_ReducedRep	IncretinEffect: Demographics + Incretins	0.8769	0.6754	5.26e-13	3.37e-11
IncretinEffect: Demographics + OGTT_G_ReducedRep	IncretinEffect: Demographics + HOMA-B	0.8769	0.6818	1.49e-15	9.52e-14
IncretinEffect: Demographics + OGTT_G_ReducedRep	IncretinEffect: Demographics + HOMA-IR	0.8769	0.7465	4.55e-07	2.91e-05
IncretinEffect: Demographics + OGTT_G_ReducedRep	IncretinEffect: Demographics + Matsuda	0.8769	0.4762	3.94e-16	2.52e-14
IncretinEffect: Demographics + OGTT_G_ReducedRep	IncretinEffect: Demographics + OGTT_G_Curve_Features	0.8769	0.8981	0.0448083	1
HepaticIR: Demographics + OGTT_G_Curve_Features	HepaticIR: Demographics	0.8394	0.6253	1.78e-15	1.14e-13
HepaticIR: Demographics + OGTT_G_Curve_Features	HepaticIR: Demographics + PRS	0.8394	0.4524	5.82e-21	3.72e-19
HepaticIR: Demographics + OGTT_G_Curve_Features	HepaticIR: Demographics + Lab	0.8394	0.776	0.0508013	1
HepaticIR: Demographics + OGTT_G_Curve_Features	HepaticIR: Demographics + Incretins	0.8394	0.7334	7.63e-05	0.00488442
HepaticIR: Demographics + OGTT_G_Curve_Features	HepaticIR: Demographics + HOMA-B	0.8394	0.501	1.11e-22	7.09e-21
HepaticIR: Demographics + OGTT_G_Curve_Features	HepaticIR: Demographics + HOMA-IR	0.8394	0.8796	0.032358	1
HepaticIR: Demographics + OGTT_G_Curve_Features	HepaticIR: Demographics + Matsuda	0.8394	0.8975	0.0134616	0.86154
HepaticIR: Demographics + OGTT_G_Curve_Features	HepaticIR: Demographics + OGTT_G_ReducedRep	0.8394	0.5441	3.21e-17	2.05e-15
HepaticIR: Demographics + OGTT_G_ReducedRep	HepaticIR: Demographics	0.5441	0.6253	0.0424323	1
HepaticIR: Demographics + OGTT_G_ReducedRep	HepaticIR: Demographics + PRS	0.5441	0.4524	0.00464224	0.297103
HepaticIR: Demographics + OGTT_G_ReducedRep	HepaticIR: Demographics + Lab	0.5441	0.776	1.39e-11	8.93e-10
HepaticIR: Demographics + OGTT_G_ReducedRep	HepaticIR: Demographics + Incretins	0.5441	0.7334	5.53e-08	3.54e-06
HepaticIR: Demographics + OGTT_G_ReducedRep	HepaticIR: Demographics + HOMA-B	0.5441	0.501	0.0536603	1
HepaticIR: Demographics + OGTT_G_ReducedRep	HepaticIR: Demographics + HOMA-IR	0.5441	0.8796	6e-21	3.84e-19
HepaticIR: Demographics + OGTT_G_ReducedRep	HepaticIR: Demographics + Matsuda	0.5441	0.8975	2.16e-24	1.38e-22
HepaticIR: Demographics + OGTT_G_ReducedRep	HepaticIR: Demographics + OGTT_G_Curve_Features	0.5441	0.8394	3.21e-17	2.05e-15
